# Supplementary material for: Microbiome network traits in the rumen predict average daily gain in beef cattle under different backgrounding systems
Source: Anim Microbiome. 2022 Mar 28;4:25. doi: 10.1186/s42523-022-00175-y (PMC8961956; doi:10.1186/s42523-022-00175-y)
Supplement: Supplementary file 2 — Additional file 2. Indicator ASVs characterizing calves under each backgrounding system at day 55 of backgrounding. [file 42523_2022_175_MOESM2_ESM.xlsx]

## Sheet: CC
Taxon	BKG group	Indicator Value	P-value
k__Archaea..p__Euryarchaeota..c__Methanobacteria..o__Methanobacteriales..f__Methanobacteriaceae..g__Methanosphaera..s__.1	CC	0.829746	0.001
k__Bacteria..p__Actinobacteria..c__Coriobacteriia..o__Coriobacteriales..f__Coriobacteriaceae..g__..s__.1	CC	0.986169	0.001
k__Bacteria..p__Bacteroidetes..c__Bacteroidia..o__Bacteroidales..f__..g__..s__.11	CC	0.706805	0.001
k__Bacteria..p__Bacteroidetes..c__Bacteroidia..o__Bacteroidales..f__..g__..s__.36	CC	0.701379	0.001
k__Bacteria..p__Bacteroidetes..c__Bacteroidia..o__Bacteroidales..f__..g__..s__.53	CC	0.849531	0.001
k__Bacteria..p__Bacteroidetes..c__Bacteroidia..o__Bacteroidales..f__.Paraprevotellaceae...g__YRC22..s__.2	CC	0.86351	0.001
k__Bacteria..p__Bacteroidetes..c__Bacteroidia..o__Bacteroidales..f__Prevotellaceae..g__Prevotella..s__.124	CC	0.897095	0.001
k__Bacteria..p__Bacteroidetes..c__Bacteroidia..o__Bacteroidales..f__Prevotellaceae..g__Prevotella..s__.13	CC	0.846138	0.001
k__Bacteria..p__Bacteroidetes..c__Bacteroidia..o__Bacteroidales..f__Prevotellaceae..g__Prevotella..s__.15	CC	0.794874	0.001
k__Bacteria..p__Bacteroidetes..c__Bacteroidia..o__Bacteroidales..f__Prevotellaceae..g__Prevotella..s__.17	CC	0.746766	0.001
k__Bacteria..p__Bacteroidetes..c__Bacteroidia..o__Bacteroidales..f__Prevotellaceae..g__Prevotella..s__.18	CC	0.785813	0.001
k__Bacteria..p__Bacteroidetes..c__Bacteroidia..o__Bacteroidales..f__Prevotellaceae..g__Prevotella..s__.185	CC	0.720464	0.001
k__Bacteria..p__Bacteroidetes..c__Bacteroidia..o__Bacteroidales..f__Prevotellaceae..g__Prevotella..s__.19	CC	0.768156	0.004
k__Bacteria..p__Bacteroidetes..c__Bacteroidia..o__Bacteroidales..f__Prevotellaceae..g__Prevotella..s__.34	CC	0.919854	0.001
k__Bacteria..p__Bacteroidetes..c__Bacteroidia..o__Bacteroidales..f__Prevotellaceae..g__Prevotella..s__.37	CC	0.710499	0.001
k__Bacteria..p__Bacteroidetes..c__Bacteroidia..o__Bacteroidales..f__Prevotellaceae..g__Prevotella..s__.63	CC	0.739289	0.001
k__Bacteria..p__Bacteroidetes..c__Bacteroidia..o__Bacteroidales..f__Prevotellaceae..g__Prevotella..s__.98	CC	0.833357	0.001
k__Bacteria..p__Bacteroidetes..c__Bacteroidia..o__Bacteroidales..f__Prevotellaceae..g__Prevotella.3	CC	0.878794	0.001
k__Bacteria..p__Bacteroidetes..c__Bacteroidia..o__Bacteroidales..f__S24.7..g__..s__.23	CC	0.764215	0.001
k__Bacteria..p__Bacteroidetes..c__Bacteroidia..o__Bacteroidales..f__S24.7..g__..s__.31	CC	0.753779	0.001
k__Bacteria..p__Bacteroidetes..c__Bacteroidia..o__Bacteroidales..f__S24.7..g__..s__.8	CC	0.839771	0.001
k__Bacteria..p__Firmicutes..c__Clostridia..o__Clostridiales..f__..g__..s__.140	CC	0.748237	0.001
k__Bacteria..p__Firmicutes..c__Clostridia..o__Clostridiales..f__..g__..s__.17	CC	0.881126	0.001
k__Bacteria..p__Firmicutes..c__Clostridia..o__Clostridiales..f__..g__..s__.192	CC	0.728323	0.001
k__Bacteria..p__Firmicutes..c__Clostridia..o__Clostridiales..f__..g__..s__.21	CC	0.785246	0.001
k__Bacteria..p__Firmicutes..c__Clostridia..o__Clostridiales..f__..g__..s__.27	CC	0.884983	0.001
k__Bacteria..p__Firmicutes..c__Clostridia..o__Clostridiales..f__..g__..s__.30	CC	0.777261	0.001
k__Bacteria..p__Firmicutes..c__Clostridia..o__Clostridiales..f__..g__..s__.42	CC	0.743703	0.001
k__Bacteria..p__Firmicutes..c__Clostridia..o__Clostridiales..f__..g__..s__.46	CC	0.71754	0.001
k__Bacteria..p__Firmicutes..c__Clostridia..o__Clostridiales..f__.Mogibacteriaceae...g__..s__.16	CC	0.790458	0.001
k__Bacteria..p__Firmicutes..c__Clostridia..o__Clostridiales..f__Lachnospiraceae..g__..s__.2	CC	0.885031	0.001
k__Bacteria..p__Firmicutes..c__Clostridia..o__Clostridiales..f__Lachnospiraceae..g__..s__.24	CC	0.995155	0.001
k__Bacteria..p__Firmicutes..c__Clostridia..o__Clostridiales..f__Lachnospiraceae..g__..s__.26	CC	0.753575	0.001
k__Bacteria..p__Firmicutes..c__Clostridia..o__Clostridiales..f__Lachnospiraceae..g__..s__.29	CC	1	0.001
k__Bacteria..p__Firmicutes..c__Clostridia..o__Clostridiales..f__Lachnospiraceae..g__..s__.3	CC	0.813349	0.001
k__Bacteria..p__Firmicutes..c__Clostridia..o__Clostridiales..f__Lachnospiraceae..g__..s__.36	CC	0.916667	0.001
k__Bacteria..p__Firmicutes..c__Clostridia..o__Clostridiales..f__Lachnospiraceae..g__..s__.4	CC	0.840378	0.001
k__Bacteria..p__Firmicutes..c__Clostridia..o__Clostridiales..f__Lachnospiraceae..g__..s__.7	CC	0.798791	0.001
k__Bacteria..p__Firmicutes..c__Clostridia..o__Clostridiales..f__Lachnospiraceae..g__Butyrivibrio..s__	CC	0.743142	0.001
k__Bacteria..p__Firmicutes..c__Clostridia..o__Clostridiales..f__Lachnospiraceae..g__Butyrivibrio..s__.6	CC	0.748125	0.001
k__Bacteria..p__Firmicutes..c__Clostridia..o__Clostridiales..f__Lachnospiraceae..g__Butyrivibrio..s__.7	CC	0.771415	0.001
k__Bacteria..p__Firmicutes..c__Clostridia..o__Clostridiales..f__Lachnospiraceae..g__Coprococcus..s__.16	CC	0.739067	0.001
k__Bacteria..p__Firmicutes..c__Clostridia..o__Clostridiales..f__Lachnospiraceae..g__Lachnospira..s__pectinoschiza	CC	0.74861	0.001
k__Bacteria..p__Firmicutes..c__Clostridia..o__Clostridiales..f__Lachnospiraceae..g__Moryella..s__.3	CC	0.7994	0.001
k__Bacteria..p__Firmicutes..c__Clostridia..o__Clostridiales..f__Lachnospiraceae.3	CC	0.869434	0.001
k__Bacteria..p__Firmicutes..c__Clostridia..o__Clostridiales..f__Ruminococcaceae..g__..s__.37	CC	0.737366	0.001
k__Bacteria..p__Firmicutes..c__Clostridia..o__Clostridiales..f__Veillonellaceae..g__..s__.2	CC	0.807131	0.001
k__Bacteria..p__Firmicutes..c__Clostridia..o__Clostridiales..f__Veillonellaceae..g__..s__.6	CC	0.879643	0.001
k__Bacteria..p__Firmicutes..c__Clostridia..o__Clostridiales.19	CC	0.963274	0.001
k__Bacteria..p__Proteobacteria..c__Alphaproteobacteria..o__Sphingomonadales..f__Sphingomonadaceae..g__Sphingomonas..s__.1	CC	0.75	0.001
k__Bacteria..p__Proteobacteria..c__Deltaproteobacteria..o__Desulfobacterales..f__Desulfobulbaceae..g__Desulfobulbus..s__	CC	0.725778	0.001
k__Bacteria..p__Proteobacteria..c__Gammaproteobacteria..o__Aeromonadales..f__Succinivibrionaceae..g__..s__.1	CC	0.836517	0.001
k__Bacteria..p__Tenericutes..c__Mollicutes..o__RF39..f__..g__..s__.22	CC	0.75	0.001
k__Bacteria..p__Bacteroidetes..c__Bacteroidia..o__Bacteroidales..f__Prevotellaceae..g__Prevotella..s__.122	1	0.69672	0.001
k__Bacteria..p__Bacteroidetes..c__Bacteroidia..o__Bacteroidales..f__Prevotellaceae..g__Prevotella..s__.36	1	0.692583	0.001
k__Bacteria..p__Bacteroidetes..c__Bacteroidia..o__Bacteroidales..f__..g__..s__.126	1	0.691128	0.002
k__Bacteria..p__Bacteroidetes..c__Bacteroidia..o__Bacteroidales..f__S24.7..g__..s__.32	1	0.690377	0.001
k__Bacteria..p__Firmicutes..c__Clostridia..o__Clostridiales..f__Lachnospiraceae..g__..s__.16	1	0.685758	0.001
k__Bacteria..p__Firmicutes..c__Clostridia..o__Clostridiales..f__Ruminococcaceae.3	1	0.683831	0.001
k__Bacteria..p__Firmicutes..c__Clostridia..o__Clostridiales..f__Veillonellaceae..g__..s__.5	1	0.682271	0.001
k__Bacteria..p__Firmicutes..c__Clostridia..o__Clostridiales..f__Lachnospiraceae..g__Blautia..s__.2	1	0.682242	0.001
k__Bacteria..p__Bacteroidetes..c__Bacteroidia..o__Bacteroidales..f__.Paraprevotellaceae...g__YRC22..s__.3	1	0.680263	0.003
k__Bacteria..p__Firmicutes..c__Clostridia..o__Clostridiales..f__..g__..s__.3	1	0.674944	0.001
k__Bacteria..p__Bacteroidetes..c__Bacteroidia..o__Bacteroidales..f__.Paraprevotellaceae...g__..s__.13	1	0.67406	0.001
k__Bacteria..p__Bacteroidetes..c__Bacteroidia..o__Bacteroidales..f__S24.7..g__..s__.11	1	0.671012	0.002
k__Bacteria..p__Firmicutes..c__Clostridia..o__Clostridiales..f__.Mogibacteriaceae...g__..s__.7	1	0.667655	0.001
k__Bacteria..p__Bacteroidetes..c__Bacteroidia..o__Bacteroidales..f__Prevotellaceae..g__Prevotella..s__.194	1	0.666667	0.001
k__Bacteria..p__Firmicutes..c__Clostridia..o__Clostridiales..f__..g__..s__.85	1	0.666667	0.001
k__Bacteria..p__Firmicutes..c__Clostridia..o__Clostridiales.3	1	0.666667	0.001
k__Bacteria..p__Firmicutes..c__Clostridia..o__Clostridiales..f__.Mogibacteriaceae...g__..s__.9	1	0.659835	0.001
k__Bacteria..p__Firmicutes..c__Clostridia..o__Clostridiales..f__Ruminococcaceae..g__..s__.32	1	0.653676	0.003
k__Bacteria..p__Firmicutes..c__Clostridia..o__Clostridiales..f__Lachnospiraceae..g__Butyrivibrio..s__.19	1	0.652322	0.001
k__Bacteria..p__Bacteroidetes..c__Bacteroidia..o__Bacteroidales..f__Prevotellaceae..g__Prevotella..s__.38	1	0.648724	0.001
k__Bacteria..p__Firmicutes..c__Clostridia..o__Clostridiales..f__..g__..s__.33	1	0.647959	0.001
k__Bacteria..p__Bacteroidetes..c__Bacteroidia..o__Bacteroidales..f__S24.7..g__..s__.25	1	0.64592	0.007
k__Bacteria..p__Firmicutes..c__Clostridia..o__Clostridiales..f__Ruminococcaceae..g__Ruminococcus..s__flavefaciens.14	1	0.645777	0.001
k__Bacteria..p__Planctomycetes..c__Planctomycetia..o__Pirellulales..f__Pirellulaceae..g__..s__	1	0.640666	0.001
k__Bacteria..p__Firmicutes..c__Clostridia..o__Clostridiales..f__..g__..s__.64	1	0.640521	0.001
k__Bacteria..p__Bacteroidetes..c__Bacteroidia..o__Bacteroidales..f__Prevotellaceae..g__Prevotella..s__.76	1	0.640447	0.001
k__Bacteria..p__Bacteroidetes..c__Bacteroidia..o__Bacteroidales..f__..g__..s__.109	1	0.64041	0.001
k__Bacteria..p__Firmicutes..c__Clostridia..o__Clostridiales..f__Lachnospiraceae..g__Butyrivibrio..s__.1	1	0.639872	0.001
k__Bacteria..p__Bacteroidetes..c__Bacteroidia..o__Bacteroidales..f__Prevotellaceae..g__Prevotella..s__.135	1	0.635788	0.001
k__Bacteria..p__Firmicutes..c__Clostridia..o__Clostridiales..f__Ruminococcaceae	1	0.619076	0.001
k__Bacteria..p__Firmicutes..c__Clostridia..o__Clostridiales..f__Lachnospiraceae..g__Moryella..s__	1	0.617968	0.001
k__Bacteria..p__Bacteroidetes..c__Bacteroidia..o__Bacteroidales..f__Prevotellaceae..g__Prevotella..s__.2	1	0.617946	0.002
k__Bacteria..p__Bacteroidetes..c__Bacteroidia..o__Bacteroidales..f__..g__..s__.97	1	0.612968	0.002
k__Bacteria..p__Firmicutes..c__Erysipelotrichi..o__Erysipelotrichales..f__Erysipelotrichaceae..g__Sharpea..s__.1	1	0.612756	0.001
k__Bacteria..p__Firmicutes..c__Clostridia..o__Clostridiales..f__Veillonellaceae..g__Selenomonas..s__ruminantium	1	0.610206	0.001
k__Bacteria..p__Proteobacteria..c__Alphaproteobacteria..o__Rickettsiales..f__mitochondria..g__Raphanus..s__sativus	1	0.609061	0.001
k__Bacteria..p__Bacteroidetes..c__Bacteroidia..o__Bacteroidales..f__Prevotellaceae..g__Prevotella..s__.31	1	0.605217	0.001
k__Bacteria..p__Firmicutes..c__Clostridia..o__Clostridiales.18	1	0.599697	0.002
k__Bacteria..p__Spirochaetes..c__Spirochaetes..o__Spirochaetales..f__Spirochaetaceae..g__Treponema..s__.15	1	0.596268	0.002
k__Bacteria..p__Bacteroidetes..c__Bacteroidia..o__Bacteroidales..f__S24.7..g__..s__.15	1	0.592285	0.001
k__Bacteria..p__Bacteroidetes..c__Bacteroidia..o__Bacteroidales..f__S24.7..g__..s__.50	1	0.590388	0.003
k__Bacteria..p__Firmicutes..c__Clostridia..o__Clostridiales..f__Lachnospiraceae..g__Coprococcus..s__.6	1	0.590334	0.001
k__Bacteria..p__Bacteroidetes..c__Bacteroidia..o__Bacteroidales..f__S24.7..g__..s__.6	1	0.590005	0.009
k__Bacteria..p__Tenericutes..c__Mollicutes..o__RF39..f__..g__..s__.3	1	0.589249	0.004
k__Bacteria..p__Firmicutes..c__Clostridia..o__Clostridiales..f__Lachnospiraceae..g__Butyrivibrio..s__.9	1	0.583333	0.001
k__Bacteria..p__Firmicutes..c__Clostridia..o__Clostridiales..f__..g__..s__.13	1	0.583333	0.001
k__Bacteria..p__Firmicutes..c__Clostridia..o__Clostridiales..f__..g__..s__.73	1	0.583333	0.001
k__Bacteria..p__Actinobacteria..c__Coriobacteriia..o__Coriobacteriales..f__Coriobacteriaceae..g__..s__.13	1	0.583333	0.001
k__Bacteria..p__Firmicutes..c__Clostridia..o__Clostridiales..f__Lachnospiraceae..g__Blautia..s__.5	1	0.583333	0.001
k__Bacteria..p__Firmicutes..c__Clostridia..o__Clostridiales..f__Ruminococcaceae..g__Ruminococcus.3	1	0.583333	0.001
k__Bacteria..p__Firmicutes..c__Clostridia..o__Clostridiales.54	1	0.583333	0.001
k__Bacteria..p__Bacteroidetes..c__Bacteroidia..o__Bacteroidales..f__Prevotellaceae..g__Prevotella..s__.324	1	0.583333	0.001
k__Bacteria..p__Actinobacteria..c__Coriobacteriia..o__Coriobacteriales..f__Coriobacteriaceae..g__Slackia..s__	1	0.583333	0.001
k__Bacteria..p__Spirochaetes..c__Spirochaetes..o__Spirochaetales..f__Spirochaetaceae..g__Treponema..s__.48	1	0.583333	0.001
k__Bacteria..p__Bacteroidetes..c__Bacteroidia..o__Bacteroidales..f__..g__..s__.278	1	0.583333	0.001
k__Bacteria..p__Firmicutes..c__Clostridia..o__Clostridiales..f__Ruminococcaceae..g__..s__.174	1	0.583333	0.001
k__Bacteria..p__Bacteroidetes..c__Bacteroidia..o__Bacteroidales..f__S24.7..g__..s__.28	1	0.582314	0.001
k__Bacteria..p__Firmicutes..c__Clostridia..o__Clostridiales.8	1	0.579416	0.002
k__Bacteria..p__Bacteroidetes..c__Bacteroidia..o__Bacteroidales..f__Prevotellaceae..g__Prevotella..s__.71	1	0.576197	0.002
k__Bacteria..p__Spirochaetes..c__Spirochaetes..o__Spirochaetales..f__Spirochaetaceae..g__Treponema..s__.27	1	0.572785	0.002
k__Bacteria..p__Firmicutes..c__Bacilli..o__Lactobacillales..f__Streptococcaceae..g__Streptococcus..s__luteciae	1	0.568979	0.002
k__Bacteria..p__Bacteroidetes..c__Bacteroidia..o__Bacteroidales..f__Prevotellaceae..g__Prevotella..s__.264	1	0.562134	0.001
k__Archaea..p__Euryarchaeota..c__Methanobacteria..o__Methanobacteriales..f__Methanobacteriaceae..g__Methanobrevibacter..s__.8	1	0.561856	0.001
k__Bacteria..p__Bacteroidetes..c__Bacteroidia..o__Bacteroidales..f__Prevotellaceae..g__..s__	1	0.560597	0.001
k__Bacteria..p__Bacteroidetes..c__Bacteroidia..o__Bacteroidales..f__S24.7..g__..s__.58	1	0.559485	0.001
k__Bacteria..p__Firmicutes..c__Clostridia..o__Clostridiales..f__Lachnospiraceae.18	1	0.557899	0.002
k__Archaea..p__Euryarchaeota..c__Methanobacteria..o__Methanobacteriales..f__Methanobacteriaceae..g__Methanobrevibacter..s__.6	1	0.557602	0.001
k__Bacteria..p__Firmicutes..c__Clostridia..o__Clostridiales..f__Lachnospiraceae..g__..s__.83	1	0.555791	0.001
k__Bacteria..p__Bacteroidetes..c__Bacteroidia..o__Bacteroidales..f__..g__..s__.95	1	0.555698	0.005
k__Bacteria..p__Firmicutes..c__Clostridia..o__Clostridiales..f__Ruminococcaceae..g__..s__.57	1	0.550487	0.002
k__Bacteria..p__Bacteroidetes..c__Bacteroidia..o__Bacteroidales..f__S24.7..g__..s__.53	1	0.549883	0.001
k__Bacteria..p__Firmicutes..c__Clostridia..o__Clostridiales..f__.Mogibacteriaceae...g__Mogibacterium..s__.5	1	0.549483	0.001
k__Bacteria..p__Tenericutes..c__Mollicutes..o__Anaeroplasmatales..f__Anaeroplasmataceae..g__Anaeroplasma..s__.6	1	0.549328	0.001
k__Bacteria..p__Bacteroidetes..c__Bacteroidia..o__Bacteroidales..f__..g__..s__.84	1	0.547036	0.006
k__Bacteria..p__Firmicutes..c__Clostridia..o__Clostridiales..f__.Mogibacteriaceae...g__..s__.1	1	0.545823	0.008
k__Bacteria..p__Firmicutes..c__Clostridia..o__Clostridiales..f__Ruminococcaceae..g__..s__.4	1	0.545821	0.001
k__Bacteria..p__Bacteroidetes..c__Bacteroidia..o__Bacteroidales..f__S24.7..g__..s__.38	1	0.545695	0.008
k__Bacteria..p__Firmicutes..c__Clostridia..o__Clostridiales..f__..g__..s__.14	1	0.545076	0.002
k__Bacteria..p__Bacteroidetes..c__Bacteroidia..o__Bacteroidales..f__S24.7..g__..s__.37	1	0.54494	0.002
k__Archaea..p__Euryarchaeota..c__Methanobacteria..o__Methanobacteriales..f__Methanobacteriaceae..g__Methanobrevibacter..s__	1	0.540168	0.001
k__Bacteria..p__Bacteroidetes..c__Bacteroidia..o__Bacteroidales..f__Prevotellaceae..g__Prevotella..s__ruminicola.5	1	0.539469	0.003
k__Bacteria..p__Bacteroidetes..c__Bacteroidia..o__Bacteroidales..f__Prevotellaceae..g__Prevotella..s__.328	1	0.53881	0.001
k__Bacteria..p__Bacteroidetes..c__Bacteroidia..o__Bacteroidales..f__Prevotellaceae..g__Prevotella..s__.47	1	0.535499	0.003
k__Bacteria..p__Bacteroidetes..c__Bacteroidia..o__Bacteroidales..f__Prevotellaceae..g__Prevotella..s__.130	1	0.531569	0.001
k__Bacteria..p__Firmicutes..c__Clostridia..o__Clostridiales..f__Ruminococcaceae.14	1	0.531313	0.001
k__Bacteria..p__Firmicutes..c__Clostridia..o__Clostridiales..f__..g__..s__.169	1	0.530231	0.002
k__Bacteria..p__Bacteroidetes..c__Bacteroidia..o__Bacteroidales..f__Prevotellaceae..g__Prevotella..s__.126	1	0.529488	0.001
k__Bacteria..p__Firmicutes..c__Clostridia..o__Clostridiales..f__Ruminococcaceae..g__..s__.29	1	0.526988	0.002
k__Bacteria..p__Firmicutes..c__Erysipelotrichi..o__Erysipelotrichales..f__Erysipelotrichaceae..g__Bulleidia..s__.4	1	0.524697	0.003
k__Bacteria..p__Firmicutes..c__Clostridia..o__Clostridiales	1	0.52163	0.002
k__Bacteria..p__Bacteroidetes..c__Bacteroidia..o__Bacteroidales..f__Prevotellaceae..g__Prevotella.1	1	0.52118	0.001
k__Archaea..p__Euryarchaeota..c__Methanobacteria..o__Methanobacteriales..f__Methanobacteriaceae..g__Methanosphaera..s__	1	0.520681	0.001
k__Bacteria..p__Bacteroidetes..c__Bacteroidia..o__Bacteroidales..f__S24.7..g__..s__.26	1	0.520407	0.006
k__Bacteria..p__Firmicutes..c__Clostridia..o__Clostridiales..f__..g__..s__.52	1	0.517555	0.001
k__Bacteria..p__Bacteroidetes..c__Bacteroidia..o__Bacteroidales..f__S24.7..g__..s__.39	1	0.516841	0.003
k__Bacteria..p__Firmicutes..c__Clostridia..o__Clostridiales..f__.Mogibacteriaceae...g__..s__.21	1	0.51601	0.001
k__Bacteria..p__Firmicutes..c__Clostridia..o__Clostridiales..f__Lachnospiraceae..g__Coprococcus..s__.11	1	0.514892	0.003
k__Bacteria..p__Bacteroidetes..c__Bacteroidia..o__Bacteroidales..f__BS11..g__..s__.5	1	0.510611	0.007
k__Bacteria..p__Firmicutes..c__Clostridia..o__Clostridiales..f__Ruminococcaceae..g__..s__.17	1	0.51048	0.001
k__Bacteria..p__Firmicutes..c__Clostridia..o__Clostridiales..f__.Mogibacteriaceae...g__Mogibacterium..s__	1	0.510048	0.001
k__Bacteria..p__Bacteroidetes..c__Bacteroidia..o__Bacteroidales..f__..g__..s__	1	0.509202	0.001
k__Bacteria..p__Bacteroidetes..c__Bacteroidia..o__Bacteroidales..f__..g__..s__.10	1	0.50783	0.004
k__Bacteria..p__Bacteroidetes..c__Bacteroidia..o__Bacteroidales..f__..g__..s__.178	1	0.506957	0.003
k__Bacteria..p__Firmicutes..c__Clostridia..o__Clostridiales..f__Lachnospiraceae..g__Moryella..s__.4	1	0.503128	0.013
k__Bacteria..p__Bacteroidetes..c__Bacteroidia..o__Bacteroidales..f__.Paraprevotellaceae...g__YRC22..s__.1	1	0.502517	0.015
k__Bacteria..p__Bacteroidetes..c__Bacteroidia..o__Bacteroidales..f__Prevotellaceae..g__Prevotella..s__.115	1	0.50236	0.003
k__Bacteria..p__Proteobacteria..c__Deltaproteobacteria..o__Desulfovibrionales..f__Desulfovibrionaceae..g__Desulfovibrio..s__D168.1	1	0.5	0.001
k__Bacteria..p__Bacteroidetes..c__Bacteroidia..o__Bacteroidales..f__BS11..g__..s__.27	1	0.5	0.001
k__Bacteria..p__Firmicutes..c__Bacilli..o__Lactobacillales..f__Lactobacillaceae..g__Lactobacillus..s__mucosae	1	0.5	0.002
k__Bacteria..p__Firmicutes..c__Clostridia..o__Clostridiales..f__..g__..s__.132	1	0.5	0.001
k__Bacteria..p__Firmicutes..c__Erysipelotrichi..o__Erysipelotrichales..f__Erysipelotrichaceae..g__Bulleidia..s__.6	1	0.5	0.001
k__Bacteria..p__Firmicutes..c__Clostridia..o__Clostridiales..f__..g__..s__.145	1	0.5	0.001
k__Bacteria..p__Firmicutes..c__Clostridia..o__Clostridiales..f__..g__..s__.168	1	0.5	0.002
k__Bacteria..p__Bacteroidetes..c__Bacteroidia..o__Bacteroidales..f__Prevotellaceae..g__Prevotella..s__.293	1	0.5	0.001
k__Bacteria..p__Bacteroidetes..c__Bacteroidia..o__Bacteroidales..f__..g__..s__.212	1	0.5	0.001
k__Bacteria..p__Bacteroidetes..c__Bacteroidia..o__Bacteroidales..f__..g__..s__.267	1	0.5	0.002
k__Bacteria..p__Bacteroidetes..c__Bacteroidia..o__Bacteroidales..f__..g__..s__.79	1	0.495402	0.011
k__Bacteria..p__Firmicutes..c__Clostridia..o__Clostridiales..f__Lachnospiraceae..g__Butyrivibrio..s__.16	1	0.492366	0.005
k__Bacteria..p__Bacteroidetes..c__Bacteroidia..o__Bacteroidales..f__..g__..s__.173	1	0.491318	0.003
k__Bacteria..p__Actinobacteria..c__Coriobacteriia..o__Coriobacteriales..f__Coriobacteriaceae..g__..s__.8	1	0.490573	0.007
k__Bacteria..p__Firmicutes..c__Clostridia..o__Clostridiales..f__..g__..s__.38	1	0.490088	0.023
k__Bacteria..p__Firmicutes..c__Erysipelotrichi..o__Erysipelotrichales..f__Erysipelotrichaceae	1	0.486237	0.001
k__Bacteria..p__Bacteroidetes..c__Bacteroidia..o__Bacteroidales..f__Prevotellaceae..g__Prevotella..s__.41	1	0.486066	0.005
k__Bacteria..p__Firmicutes..c__Clostridia..o__Clostridiales..f__..g__..s__.53	1	0.48593	0.007
k__Bacteria..p__Firmicutes..c__Clostridia..o__Clostridiales..f__Veillonellaceae..g__Succiniclasticum..s__.1	1	0.484509	0.009
k__Bacteria..p__Bacteroidetes..c__Bacteroidia..o__Bacteroidales..f__Prevotellaceae..g__Prevotella..s__.156	1	0.477389	0.001
k__Bacteria..p__Bacteroidetes..c__Bacteroidia..o__Bacteroidales..f__.Paraprevotellaceae...g__..s__.25	1	0.475545	0.003
k__Bacteria..p__Bacteroidetes..c__Bacteroidia..o__Bacteroidales..f__Prevotellaceae..g__Prevotella..s__.168	1	0.473912	0.004
k__Bacteria..p__Firmicutes..c__Clostridia..o__Clostridiales..f__..g__..s__.1	1	0.469673	0.019
k__Bacteria..p__Firmicutes..c__Clostridia..o__Clostridiales..f__Lachnospiraceae..g__Butyrivibrio..s__.14	1	0.469125	0.001
k__Bacteria..p__Bacteroidetes..c__Bacteroidia..o__Bacteroidales..f__Prevotellaceae..g__Prevotella..s__.386	1	0.469017	0.003
k__Bacteria..p__Bacteroidetes..c__Bacteroidia..o__Bacteroidales..f__S24.7..g__..s__.80	1	0.465541	0.006
k__Bacteria..p__Tenericutes..c__Mollicutes..o__RF39..f__..g__..s__.36	1	0.464921	0.018
k__Bacteria..p__Firmicutes..c__Clostridia..o__Clostridiales..f__..g__..s__.6	1	0.464258	0.012
k__Bacteria..p__Bacteroidetes..c__Bacteroidia..o__Bacteroidales..f__S24.7..g__..s__.21	1	0.462573	0.013
k__Bacteria..p__Tenericutes..c__Mollicutes..o__Anaeroplasmatales..f__Anaeroplasmataceae..g__Anaeroplasma..s__.4	1	0.461769	0.01
k__Bacteria..p__Firmicutes..c__Clostridia..o__Clostridiales.17	1	0.458739	0.005
k__Bacteria..p__Tenericutes..c__Mollicutes..o__RF39..f__..g__..s__.68	1	0.457899	0.002
k__Bacteria..p__Firmicutes..c__Clostridia..o__Clostridiales..f__..g__..s__.83	1	0.456284	0.005
k__Bacteria..p__Bacteroidetes..c__Bacteroidia..o__Bacteroidales..f__..g__..s__.23	1	0.45376	0.045
k__Bacteria..p__Firmicutes..c__Clostridia..o__Clostridiales..f__..g__..s__.34	1	0.453512	0.02
k__Bacteria..p__Bacteroidetes..c__Bacteroidia..o__Bacteroidales..f__Prevotellaceae..g__Prevotella..s__.377	1	0.453207	0.005
k__Bacteria..p__Actinobacteria..c__Coriobacteriia..o__Coriobacteriales..f__Coriobacteriaceae..g__Atopobium..s__.1	1	0.453066	0.003
k__Bacteria..p__Bacteroidetes..c__Bacteroidia..o__Bacteroidales.8	1	0.451671	0.015
k__Bacteria..p__Bacteroidetes..c__Bacteroidia..o__Bacteroidales..f__Prevotellaceae..g__Prevotella..s__.208	1	0.451369	0.012
k__Bacteria..p__Tenericutes..c__Mollicutes..o__Anaeroplasmatales..f__Anaeroplasmataceae..g__Anaeroplasma..s__.3	1	0.446471	0.031
k__Bacteria..p__Bacteroidetes..c__Bacteroidia..o__Bacteroidales..f__..g__..s__.75	1	0.446143	0.044
k__Bacteria..p__Firmicutes..c__Clostridia..o__Clostridiales..f__Lachnospiraceae..g__Blautia..s__.3	1	0.443481	0.012
k__Bacteria..p__Firmicutes..c__Clostridia..o__Clostridiales..f__..g__..s__.49	1	0.439753	0.012
k__Bacteria..p__Firmicutes..c__Erysipelotrichi..o__Erysipelotrichales..f__Erysipelotrichaceae..g__Bulleidia..s__.1	1	0.437181	0.018
k__Bacteria..p__Bacteroidetes..c__Bacteroidia..o__Bacteroidales..f__..g__..s__.2	1	0.436228	0.026
k__Bacteria..p__Firmicutes..c__Clostridia..o__Clostridiales..f__..g__..s__.7	1	0.435748	0.005
k__Archaea..p__Euryarchaeota..c__Methanobacteria..o__Methanobacteriales..f__Methanobacteriaceae..g__Methanobrevibacter..s__.11	1	0.43356	0.005
k__Bacteria..p__Bacteroidetes..c__Bacteroidia..o__Bacteroidales..f__S24.7..g__..s__.52	1	0.432803	0.011
k__Bacteria..p__Proteobacteria..c__Epsilonproteobacteria..o__Campylobacterales..f__Campylobacteraceae..g__Campylobacter..s__	1	0.431651	0.044
k__Bacteria..p__Bacteroidetes..c__Bacteroidia..o__Bacteroidales..f__Prevotellaceae..g__Prevotella..s__.235	1	0.426118	0.008
k__Bacteria..p__Bacteroidetes..c__Bacteroidia..o__Bacteroidales..f__..g__..s__.40	1	0.424969	0.031
k__Bacteria..p__Firmicutes..c__Clostridia..o__Clostridiales.1	1	0.422311	0.02
k__Bacteria..p__Bacteroidetes..c__Bacteroidia..o__Bacteroidales..f__Prevotellaceae..g__Prevotella..s__.99	1	0.421914	0.034
k__Bacteria..p__Firmicutes..c__Clostridia..o__Clostridiales..f__Lachnospiraceae..g__..s__.30	1	0.416667	0.003
k__Bacteria..p__Firmicutes..c__Clostridia..o__Clostridiales..f__..g__..s__.72	1	0.416667	0.001
k__Bacteria..p__Bacteroidetes..c__Bacteroidia..o__Bacteroidales..f__Prevotellaceae..g__Prevotella..s__.171	1	0.416667	0.001
k__Bacteria..p__Firmicutes..c__Clostridia..o__Clostridiales..f__..g__..s__.81	1	0.416667	0.002
k__Bacteria..p__Actinobacteria..c__Coriobacteriia..o__Coriobacteriales..f__Coriobacteriaceae..g__..s__.12	1	0.416667	0.003
k__Bacteria..p__Tenericutes..c__Mollicutes..o__RF39..f__..g__..s__.30	1	0.416667	0.001
k__Bacteria..p__TM7..c__TM7.3..o__CW040..f__F16..g__..s__.10	1	0.416667	0.005
k__Bacteria..p__Firmicutes..c__Clostridia..o__Clostridiales..f__..g__..s__.127	1	0.416667	0.002
k__Bacteria..p__Tenericutes..c__Mollicutes..o__RF39..f__..g__..s__.37	1	0.416667	0.004
k__Bacteria..p__Firmicutes..c__Clostridia..o__Clostridiales..f__.Mogibacteriaceae...g__..s__.18	1	0.416667	0.004
k__Bacteria..p__Firmicutes..c__Clostridia..o__Clostridiales..f__..g__..s__.128	1	0.416667	0.004
k__Bacteria..p__Actinobacteria..c__Coriobacteriia..o__Coriobacteriales..f__Coriobacteriaceae..g__Adlercreutzia..s__.3	1	0.416667	0.003
k__Bacteria..p__Firmicutes..c__Clostridia..o__Clostridiales..f__Lachnospiraceae..g__Coprococcus..s__.26	1	0.416667	0.001
k__Bacteria..p__Firmicutes..c__Clostridia..o__Clostridiales..f__Lachnospiraceae.44	1	0.416667	0.006
k__Bacteria..p__Firmicutes..c__Clostridia..o__Clostridiales..f__Ruminococcaceae..g__Ruminococcus..s__.67	1	0.416667	0.001
k__Bacteria..p__Firmicutes..c__Clostridia..o__Clostridiales..f__..g__..s__.240	1	0.416667	0.004
k__Bacteria..p__Firmicutes..c__Clostridia..o__Clostridiales..f__Lachnospiraceae..g__Butyrivibrio..s__.45	1	0.416667	0.005
k__Bacteria..p__Bacteroidetes..c__Bacteroidia..o__Bacteroidales..f__..g__..s__.320	1	0.416667	0.001
k__Bacteria..p__Bacteroidetes..c__Bacteroidia..o__Bacteroidales..f__RF16..g__..s__.31	1	0.416667	0.003
k__Bacteria..p__Firmicutes..c__Clostridia..o__Clostridiales..f__.Mogibacteriaceae...g__..s__.72	1	0.416667	0.003
k__Bacteria..p__Firmicutes..c__Clostridia..o__Clostridiales.6	1	0.413034	0.018
k__Bacteria..p__Firmicutes..c__Clostridia..o__Clostridiales..f__Ruminococcaceae..g__..s__.34	1	0.411284	0.002
k__Bacteria..p__Proteobacteria..c__Gammaproteobacteria..o__Aeromonadales..f__Succinivibrionaceae..g__Succinivibrio..s__	1	0.40984	0.005
k__Bacteria..p__Firmicutes..c__Clostridia..o__Clostridiales.16	1	0.40889	0.031
k__Bacteria..p__Bacteroidetes..c__Bacteroidia..o__Bacteroidales..f__..g__..s__.123	1	0.405976	0.006
k__Bacteria..p__Firmicutes..c__Clostridia..o__Clostridiales..f__Ruminococcaceae..g__..s__.71	1	0.40591	0.004
k__Bacteria..p__Firmicutes..c__Clostridia..o__Clostridiales..f__Lachnospiraceae..g__Pseudobutyrivibrio..s__.1	1	0.403837	0.015
k__Bacteria..p__Bacteroidetes..c__Bacteroidia..o__Bacteroidales..f__..g__..s__.306	1	0.400959	0.012
k__Bacteria..p__Bacteroidetes..c__Bacteroidia..o__Bacteroidales..f__S24.7..g__..s__.41	1	0.39906	0.01
k__Bacteria..p__Firmicutes..c__Clostridia..o__Clostridiales..f__..g__..s__.89	1	0.395326	0.003
k__Bacteria..p__Bacteroidetes..c__Bacteroidia..o__Bacteroidales..f__.Paraprevotellaceae...g__..s__.24	1	0.394921	0.016
k__Bacteria..p__Bacteroidetes..c__Bacteroidia..o__Bacteroidales..f__S24.7..g__..s__.40	1	0.393666	0.016
k__Bacteria..p__GN02..c__BD1.5..o__..f__..g__..s__	1	0.393026	0.002
k__Bacteria..p__Proteobacteria..c__Deltaproteobacteria..o__Desulfovibrionales..f__Desulfovibrionaceae..g__Desulfovibrio..s__	1	0.38902	0.004
k__Bacteria..p__Firmicutes..c__Clostridia..o__Clostridiales..f__Lachnospiraceae..g__Butyrivibrio..s__.22	1	0.388781	0.007
k__Bacteria..p__Spirochaetes..c__Spirochaetes..o__Spirochaetales..f__Spirochaetaceae..g__Treponema..s__.7	1	0.388697	0.004
k__Bacteria..p__Bacteroidetes..c__Bacteroidia..o__Bacteroidales..f__.Paraprevotellaceae...g__..s__.16	1	0.388182	0.009
k__Bacteria..p__Firmicutes..c__Clostridia..o__Clostridiales..f__Ruminococcaceae..g__Ruminococcus..s__.17	1	0.383699	0.048
k__Bacteria..p__Bacteroidetes..c__Bacteroidia..o__Bacteroidales..f__.Paraprevotellaceae...g__..s__.8	1	0.383409	0.041
k__Bacteria..p__Bacteroidetes..c__Bacteroidia..o__Bacteroidales..f__BS11..g__..s__.25	1	0.383236	0.015
k__Bacteria..p__Bacteroidetes..c__Bacteroidia..o__Bacteroidales..f__.Paraprevotellaceae...g__YRC22..s__.29	1	0.381382	0.009
k__Bacteria..p__Bacteroidetes..c__Bacteroidia..o__Bacteroidales..f__Prevotellaceae..g__Prevotella..s__.137	1	0.379422	0.043
k__Bacteria..p__Firmicutes..c__Clostridia..o__Clostridiales..f__Lachnospiraceae..g__..s__.63	1	0.376233	0.003
k__Bacteria..p__Bacteroidetes..c__Bacteroidia..o__Bacteroidales..f__.Paraprevotellaceae...g__YRC22..s__.13	1	0.375537	0.037
k__Bacteria..p__Firmicutes..c__Erysipelotrichi..o__Erysipelotrichales..f__Erysipelotrichaceae..g__RFN20..s__.30	1	0.370991	0.015
k__Bacteria..p__Firmicutes..c__Clostridia..o__Clostridiales..f__Lachnospiraceae..g__Moryella..s__.1	1	0.370812	0.016
k__Bacteria..p__Firmicutes..c__Clostridia..o__Clostridiales..f__Ruminococcaceae..g__Ruminococcus..s__.41	1	0.369259	0.001
k__Bacteria..p__Firmicutes..c__Clostridia..o__Clostridiales..f__..g__..s__.68	1	0.369112	0.039
k__Bacteria..p__Tenericutes..c__Mollicutes..o__RF39..f__..g__..s__.66	1	0.368949	0.007
k__Bacteria..p__Firmicutes..c__Clostridia..o__Clostridiales..f__Ruminococcaceae..g__..s__.55	1	0.366348	0.016
k__Bacteria..p__Firmicutes..c__Clostridia..o__Clostridiales..f__Ruminococcaceae..g__Ruminococcus..s__.46	1	0.363105	0.024
k__Bacteria..p__Tenericutes..c__Mollicutes..o__RF39..f__..g__..s__.42	1	0.360092	0.013
k__Bacteria..p__Firmicutes..c__Clostridia..o__Clostridiales..f__..g__..s__.74	1	0.357653	0.041
k__Bacteria..p__Firmicutes..c__Clostridia..o__Clostridiales..f__Ruminococcaceae..g__..s__.168	1	0.353306	0.007
k__Bacteria..p__Firmicutes..c__Clostridia..o__Clostridiales..f__Lachnospiraceae..g__Butyrivibrio..s__.38	1	0.352502	0.008
k__Bacteria..p__Firmicutes..c__Clostridia..o__Clostridiales..f__Veillonellaceae	1	0.349603	0.032
k__Bacteria..p__Bacteroidetes..c__Bacteroidia..o__Bacteroidales..f__Prevotellaceae..g__Prevotella..s__.234	1	0.345936	0.019
k__Bacteria..p__Chloroflexi..c__Anaerolineae..o__Anaerolineales..f__Anaerolinaceae..g__SHD.231..s__.12	1	0.341493	0.015
k__Bacteria..p__Firmicutes..c__Erysipelotrichi..o__Erysipelotrichales..f__Erysipelotrichaceae..g__RFN20..s__.19	1	0.335509	0.039
k__Bacteria..p__Bacteroidetes..c__Bacteroidia..o__Bacteroidales..f__Prevotellaceae..g__Prevotella..s__.28	1	0.333333	0.01
k__Bacteria..p__Firmicutes..c__Clostridia..o__Clostridiales..f__..g__..s__.47	1	0.333333	0.01
k__Bacteria..p__Bacteroidetes..c__Bacteroidia..o__Bacteroidales..f__BS11..g__..s__.28	1	0.333333	0.012
k__Bacteria..p__Chloroflexi..c__Anaerolineae..o__Anaerolineales..f__Anaerolinaceae..g__SHD.231..s__.6	1	0.333333	0.002
k__Bacteria..p__Proteobacteria..c__Alphaproteobacteria..o__Rhizobiales..f__Rhizobiaceae..g__Agrobacterium..s__	1	0.333333	0.003
k__Bacteria..p__Firmicutes..c__Clostridia..o__Clostridiales..f__..g__..s__.119	1	0.333333	0.011
k__Bacteria..p__Firmicutes..c__Clostridia..o__Clostridiales..f__Veillonellaceae.1	1	0.333333	0.006
k__Bacteria..p__Bacteroidetes..c__Bacteroidia..o__Bacteroidales..f__..g__..s__.155	1	0.333333	0.015
k__Bacteria..p__Bacteroidetes..c__Bacteroidia..o__Bacteroidales..f__..g__..s__.169	1	0.333333	0.009
k__Bacteria..p__Bacteroidetes..c__Bacteroidia..o__Bacteroidales..f__Prevotellaceae..g__Prevotella..s__copri	1	0.333333	0.005
k__Bacteria..p__Firmicutes..c__Clostridia..o__Clostridiales.57	1	0.333333	0.008
k__Bacteria..p__Bacteroidetes..c__Bacteroidia..o__Bacteroidales..f__..g__..s__.213	1	0.333333	0.004
k__Bacteria..p__Bacteroidetes..c__Bacteroidia..o__Bacteroidales..f__.Paraprevotellaceae...g__..s__.28	1	0.333333	0.015
k__Bacteria..p__Firmicutes..c__Erysipelotrichi..o__Erysipelotrichales..f__Erysipelotrichaceae..g__L7A_E11..s__.10	1	0.333333	0.01
k__Bacteria..p__Actinobacteria..c__Coriobacteriia..o__Coriobacteriales..f__Coriobacteriaceae..g__Adlercreutzia..s__.8	1	0.333333	0.006
k__Bacteria..p__Bacteroidetes..c__Bacteroidia..o__Bacteroidales..f__..g__..s__.239	1	0.333333	0.002
k__Bacteria..p__Firmicutes..c__Clostridia..o__Clostridiales..f__..g__..s__.239	1	0.333333	0.013
k__Bacteria..p__Firmicutes..c__Clostridia..o__Clostridiales..f__Ruminococcaceae..g__..s__.133	1	0.333333	0.008
k__Bacteria..p__Tenericutes..c__Mollicutes..o__Anaeroplasmatales..f__Anaeroplasmataceae..g__Anaeroplasma..s__.21	1	0.333333	0.008
k__Bacteria..p__Tenericutes..c__Mollicutes..o__RF39..f__..g__..s__.122	1	0.333333	0.005
k__Bacteria..p__Tenericutes..c__Mollicutes..o__Anaeroplasmatales..f__Anaeroplasmataceae..g__Anaeroplasma..s__.26	1	0.333333	0.007
k__Bacteria..p__Tenericutes..c__Mollicutes..o__RF39..f__..g__..s__.162	1	0.333333	0.005
k__Bacteria..p__Tenericutes..c__Mollicutes..o__RF39..f__..g__..s__.167	1	0.333333	0.014
k__Bacteria..p__Firmicutes..c__Clostridia..o__Clostridiales..f__Ruminococcaceae..g__..s__.195	1	0.333333	0.005
k__Bacteria..p__Firmicutes..c__Clostridia..o__Clostridiales.132	1	0.333333	0.005
k__Bacteria..p__Bacteroidetes..c__Bacteroidia..o__Bacteroidales..f__Prevotellaceae..g__Prevotella..s__ruminicola.4	1	0.33289	0.013
k__Archaea..p__Euryarchaeota..c__Thermoplasmata..o__E2..f__.Methanomassiliicoccaceae...g__vadinCA11..s__.15	1	0.33219	0.017
k__Bacteria..p__Bacteroidetes..c__Bacteroidia..o__Bacteroidales..f__.Paraprevotellaceae...g__..s__.35	1	0.326941	0.045
k__Bacteria..p__Proteobacteria..c__Betaproteobacteria..o__Burkholderiales..f__Comamonadaceae..g__Brachymonas..s__denitrificans	1	0.3262	0.024
k__Bacteria..p__Firmicutes..c__Clostridia..o__Clostridiales..f__Ruminococcaceae.13	1	0.325914	0.016
k__Bacteria..p__Bacteroidetes..c__Bacteroidia..o__Bacteroidales..f__Prevotellaceae..g__Prevotella..s__.298	1	0.325358	0.016
k__Bacteria..p__Bacteroidetes..c__Bacteroidia..o__Bacteroidales..f__S24.7..g__..s__.66	1	0.32078	0.026
k__Bacteria..p__Firmicutes..c__Clostridia..o__Clostridiales..f__..g__..s__.139	1	0.320154	0.008
k__Bacteria..p__Firmicutes..c__Clostridia..o__Clostridiales..f__..g__..s__.172	1	0.314828	0.013
k__Bacteria..p__Bacteroidetes..c__Bacteroidia..o__Bacteroidales..f__S24.7..g__..s__.59	1	0.311501	0.042
k__Bacteria..p__Firmicutes..c__Clostridia..o__Clostridiales..f__.Mogibacteriaceae...g__Mogibacterium..s__.7	1	0.307054	0.019
k__Bacteria..p__Bacteroidetes..c__Flavobacteriia..o__Flavobacteriales..f__Flavobacteriaceae.1	1	0.303865	0.008
k__Bacteria..p__Bacteroidetes..c__Bacteroidia..o__Bacteroidales..f__Prevotellaceae..g__Prevotella..s__.203	1	0.301985	0.011
k__Bacteria..p__Firmicutes..c__Clostridia..o__Clostridiales..f__..g__..s__.214	1	0.301793	0.031
k__Bacteria..p__Firmicutes..c__Clostridia..o__Clostridiales..f__Lachnospiraceae..g__Coprococcus..s__.24	1	0.301144	0.024
k__Bacteria..p__Bacteroidetes..c__Bacteroidia..o__Bacteroidales..f__Prevotellaceae..g__Prevotella.4	1	0.299339	0.013
k__Bacteria..p__Firmicutes..c__Clostridia..o__Clostridiales..f__..g__..s__.202	1	0.297136	0.013
k__Bacteria..p__Bacteroidetes..c__Bacteroidia..o__Bacteroidales..f__..g__..s__.107	1	0.294768	0.031
k__Bacteria..p__Firmicutes..c__Clostridia..o__Clostridiales..f__Lachnospiraceae..g__..s__.43	1	0.293785	0.016
k__Bacteria..p__Bacteroidetes..c__Bacteroidia..o__Bacteroidales..f__Prevotellaceae..g__Prevotella..s__.127	1	0.289771	0.022
k__Bacteria..p__Chloroflexi..c__Anaerolineae..o__Anaerolineales..f__Anaerolinaceae..g__SHD.231..s__.7	1	0.289767	0.011
k__Bacteria..p__Bacteroidetes..c__Bacteroidia..o__Bacteroidales..f__..g__..s__.207	1	0.286433	0.018
k__Bacteria..p__Firmicutes..c__Erysipelotrichi..o__Erysipelotrichales..f__Erysipelotrichaceae..g__.Eubacterium...s__	1	0.282887	0.021
k__Bacteria..p__Tenericutes..c__Mollicutes..o__RF39..f__..g__..s__.33	1	0.277432	0.029
k__Bacteria..p__Firmicutes..c__Clostridia..o__Clostridiales.38	1	0.275498	0.039
k__Bacteria..p__Firmicutes..c__Clostridia..o__Clostridiales..f__Ruminococcaceae..g__Gemmiger..s__formicilis	1	0.275345	0.038
k__Bacteria..p__Proteobacteria..c__Gammaproteobacteria..o__Xanthomonadales..f__Xanthomonadaceae..g__Stenotrophomonas..s__maltophilia	1	0.275172	0.048
k__Bacteria..p__Firmicutes..c__Clostridia..o__Clostridiales..f__Ruminococcaceae..g__Ruminococcus..s__.102	1	0.269154	0.031
k__Bacteria..p__TM7..c__TM7.3..o__CW040..f__F16..g__..s__.13	1	0.266397	0.026
k__Bacteria..p__Firmicutes..c__Clostridia..o__Clostridiales..f__Lachnospiraceae..g__..s__.64	1	0.263479	0.038
k__Bacteria..p__Bacteroidetes..c__Bacteroidia..o__Bacteroidales..f__Prevotellaceae..g__Prevotella..s__.373	1	0.262391	0.039
k__Bacteria..p__Firmicutes..c__Clostridia..o__Clostridiales..f__..g__..s__.131	1	0.260752	0.034
k__Bacteria..p__Bacteroidetes..c__Bacteroidia..o__Bacteroidales..f__p.2534.18B5..g__..s__	1	0.251856	0.044
k__Bacteria..p__Bacteroidetes..c__Bacteroidia..o__Bacteroidales..f__Prevotellaceae..g__Prevotella..s__.274	1	0.239362	0.049
k__Bacteria..p__Bacteroidetes..c__Bacteroidia..o__Bacteroidales..f__..g__..s__.205	1	0.233413	0.038
k__Bacteria..p__Bacteroidetes..c__Bacteroidia..o__Bacteroidales..f__Prevotellaceae..g__Prevotella..s__.419	1	0.223972	0.036
k__Bacteria..p__Firmicutes..c__Clostridia..o__Clostridiales..f__Ruminococcaceae..g__..s__.140	1	0.222325	0.045
k__Bacteria..p__Firmicutes..c__Clostridia..o__Clostridiales..f__.Mogibacteriaceae...g__..s__.47	1	0.221426	0.043
k__Archaea..p__Euryarchaeota..c__Methanobacteria..o__Methanobacteriales..f__Methanobacteriaceae..g__Methanobrevibacter..s__.13	1	0.213634	0.044
k__Bacteria..p__Bacteroidetes..c__Bacteroidia..o__Bacteroidales..f__..g__..s__.291	1	0.20692	0.046

## Sheet: DL
Taxon	BKG group	Indicator Value	P-value
k__Bacteria..p__Bacteroidetes..c__Bacteroidia..o__Bacteroidales..f__..g__..s__.69	DL	0.783081	0.001
k__Bacteria..p__Bacteroidetes..c__Bacteroidia..o__Bacteroidales..f__..g__..s__.73	DL	0.756569	0.001
k__Bacteria..p__Bacteroidetes..c__Bacteroidia..o__Bacteroidales..f__.Paraprevotellaceae...g__..s__.6	DL	0.833284	0.001
k__Bacteria..p__Bacteroidetes..c__Bacteroidia..o__Bacteroidales..f__.Paraprevotellaceae...g__YRC22..s__.26	DL	0.821571	0.001
k__Bacteria..p__Bacteroidetes..c__Bacteroidia..o__Bacteroidales..f__Prevotellaceae..g__..s__.1	DL	0.776623	0.002
k__Bacteria..p__Bacteroidetes..c__Bacteroidia..o__Bacteroidales..f__Prevotellaceae..g__Prevotella..s__.108	DL	0.753729	0.001
k__Bacteria..p__Bacteroidetes..c__Bacteroidia..o__Bacteroidales..f__Prevotellaceae..g__Prevotella..s__.146	DL	0.791623	0.001
k__Bacteria..p__Bacteroidetes..c__Bacteroidia..o__Bacteroidales..f__Prevotellaceae..g__Prevotella..s__.151	DL	0.72737	0.001
k__Bacteria..p__Bacteroidetes..c__Bacteroidia..o__Bacteroidales..f__Prevotellaceae..g__Prevotella..s__.3	DL	0.926598	0.001
k__Bacteria..p__Bacteroidetes..c__Bacteroidia..o__Bacteroidales..f__Prevotellaceae..g__Prevotella..s__.35	DL	0.707177	0.001
k__Bacteria..p__Bacteroidetes..c__Bacteroidia..o__Bacteroidales..f__Prevotellaceae..g__Prevotella..s__.39	DL	0.747831	0.001
k__Bacteria..p__Bacteroidetes..c__Bacteroidia..o__Bacteroidales..f__Prevotellaceae..g__Prevotella..s__.46	DL	0.84598	0.001
k__Bacteria..p__Bacteroidetes..c__Bacteroidia..o__Bacteroidales..f__Prevotellaceae..g__Prevotella..s__.74	DL	0.823112	0.001
k__Bacteria..p__Bacteroidetes..c__Bacteroidia..o__Bacteroidales..f__Prevotellaceae..g__Prevotella..s__.82	DL	0.7653	0.001
k__Bacteria..p__Bacteroidetes..c__Bacteroidia..o__Bacteroidales..f__S24.7..g__..s__.29	DL	0.714883	0.001
k__Bacteria..p__Fibrobacteres..c__Fibrobacteria..o__Fibrobacterales..f__Fibrobacteraceae..g__Fibrobacter..s__succinogenes.1	DL	0.70227	0.001
k__Bacteria..p__Firmicutes..c__Clostridia..o__Clostridiales..f__..g__..s__.22	DL	1	0.001
k__Bacteria..p__Firmicutes..c__Clostridia..o__Clostridiales..f__..g__..s__.58	DL	0.726714	0.001
k__Bacteria..p__Firmicutes..c__Clostridia..o__Clostridiales..f__Lachnospiraceae..g__Butyrivibrio..s__.15	DL	0.736203	0.001
k__Bacteria..p__Firmicutes..c__Clostridia..o__Clostridiales..f__Lachnospiraceae..g__Coprococcus..s__.20	DL	0.744505	0.001
k__Bacteria..p__Firmicutes..c__Clostridia..o__Clostridiales..f__Lachnospiraceae.24	DL	0.723071	0.001
k__Bacteria..p__Firmicutes..c__Clostridia..o__Clostridiales..f__Ruminococcaceae..g__..s__.8	DL	0.928887	0.001
k__Bacteria..p__Firmicutes..c__Clostridia..o__Clostridiales..f__Ruminococcaceae..g__Ruminococcus..s__	DL	0.885562	0.001
k__Bacteria..p__Firmicutes..c__Clostridia..o__Clostridiales..f__Ruminococcaceae..g__Ruminococcus..s__.3	DL	0.734095	0.002
k__Bacteria..p__Firmicutes..c__Clostridia..o__Clostridiales..f__Ruminococcaceae..g__Ruminococcus..s__flavefaciens	DL	0.702036	0.001
k__Bacteria..p__Firmicutes..c__Clostridia..o__Clostridiales..f__Veillonellaceae..g__..s__.3	DL	0.793682	0.001
k__Bacteria..p__Firmicutes..c__Clostridia..o__Clostridiales..f__Veillonellaceae..g__Succiniclasticum..s__.5	DL	0.79182	0.001
k__Bacteria..p__Firmicutes..c__Clostridia..o__Clostridiales.11	DL	0.877122	0.001
k__Bacteria..p__Firmicutes..c__Erysipelotrichi..o__Erysipelotrichales..f__Erysipelotrichaceae..g__RFN20..s__	DL	0.856637	0.001
k__Bacteria..p__Firmicutes..c__Erysipelotrichi..o__Erysipelotrichales..f__Erysipelotrichaceae..g__RFN20..s__.2	DL	0.797847	0.001
k__Bacteria..p__Proteobacteria..c__Gammaproteobacteria..o__Aeromonadales..f__Succinivibrionaceae..g__..s__	DL	0.841934	0.001
k__Bacteria..p__Proteobacteria..c__Gammaproteobacteria..o__Aeromonadales..f__Succinivibrionaceae..g__Ruminobacter..s__	DL	0.999611	0.001
k__Bacteria..p__Proteobacteria..c__Gammaproteobacteria..o__Aeromonadales..f__Succinivibrionaceae..g__Succinimonas..s__amylolytica	DL	0.846154	0.001
k__Bacteria..p__Proteobacteria..c__Gammaproteobacteria..o__Aeromonadales..f__Succinivibrionaceae..g__Succinivibrio..s__.2	DL	0.757544	0.001
k__Bacteria..p__Spirochaetes..c__Spirochaetes..o__Spirochaetales..f__Spirochaetaceae..g__Treponema..s__.2	DL	0.738367	0.001
k__Bacteria..p__Spirochaetes..c__Spirochaetes..o__Spirochaetales..f__Spirochaetaceae..g__Treponema..s__.5	DL	0.8038	0.001
k__Bacteria..p__Spirochaetes..c__Spirochaetes..o__Spirochaetales..f__Spirochaetaceae..g__Treponema..s__.6	DL	0.849982	0.001
k__Bacteria..p__Spirochaetes..c__Spirochaetes..o__Spirochaetales..f__Spirochaetaceae..g__Treponema..s__.8	DL	0.75626	0.001
k__Bacteria..p__Synergistetes..c__Synergistia..o__Synergistales..f__Synergistaceae..g__..s__.1	DL	0.846154	0.001
k__Bacteria..p__TM7..c__TM7.3..o__CW040..f__F16..g__..s__.1	DL	0.713391	0.001
k__Bacteria..p__Verrucomicrobia..c__Verruco.5..o__WCHB1.41..f__RFP12..g__..s__.23	DL	0.961008	0.001
k__Bacteria..p__Verrucomicrobia..c__Verruco.5..o__WCHB1.41..f__RFP12..g__..s__.36	DL	0.773068	0.001
k__Bacteria..p__Actinobacteria..c__Actinobacteria..o__Bifidobacteriales..f__Bifidobacteriaceae..g__Bifidobacterium..s__pseudolongum	2	0.692308	0.001
k__Bacteria..p__Firmicutes..c__Clostridia..o__Clostridiales..f__Christensenellaceae..g__..s__.7	2	0.692308	0.001
k__Bacteria..p__Firmicutes..c__Clostridia..o__Clostridiales..f__Ruminococcaceae..g__Ruminococcus..s__.7	2	0.692308	0.001
k__Bacteria..p__Proteobacteria..c__Gammaproteobacteria..o__Aeromonadales..f__Succinivibrionaceae..g__Succinimonas..s__amylolytica.1	2	0.692308	0.001
k__Bacteria..p__Bacteroidetes..c__Bacteroidia..o__Bacteroidales..f__Prevotellaceae..g__Prevotella..s__.14	2	0.691556	0.004
k__Bacteria..p__Bacteroidetes..c__Bacteroidia..o__Bacteroidales..f__Prevotellaceae..g__Prevotella..s__.81	2	0.688212	0.001
k__Bacteria..p__Verrucomicrobia..c__Verruco.5..o__WCHB1.41..f__RFP12..g__..s__.2	2	0.687352	0.001
k__Bacteria..p__Bacteroidetes..c__Bacteroidia..o__Bacteroidales..f__.Paraprevotellaceae...g__..s__.17	2	0.686628	0.001
k__Bacteria..p__Bacteroidetes..c__Bacteroidia..o__Bacteroidales..f__Prevotellaceae..g__Prevotella..s__.144	2	0.682017	0.001
k__Bacteria..p__Firmicutes..c__Clostridia..o__Clostridiales..f__Lachnospiraceae..g__..s__.15	2	0.681543	0.001
k__Bacteria..p__Bacteroidetes..c__Bacteroidia..o__Bacteroidales..f__..g__..s__.190	2	0.681335	0.001
k__Bacteria..p__..c__..o__..f__..g__..s__.3	2	0.68008	0.001
k__Bacteria..p__Chloroflexi..c__Anaerolineae..o__Anaerolineales..f__Anaerolinaceae..g__SHD.231..s__	2	0.673309	0.001
k__Bacteria..p__Bacteroidetes..c__Bacteroidia..o__Bacteroidales..f__..g__..s__.27	2	0.671097	0.001
k__Bacteria..p__Bacteroidetes..c__Bacteroidia..o__Bacteroidales..f__..g__..s__.51	2	0.66805	0.001
k__Bacteria..p__Spirochaetes..c__Spirochaetes..o__Spirochaetales..f__Spirochaetaceae..g__Treponema..s__.4	2	0.666165	0.001
k__Bacteria..p__Firmicutes..c__Clostridia..o__Clostridiales..f__Lachnospiraceae..g__..s__.17	2	0.66201	0.001
k__Bacteria..p__Firmicutes..c__Erysipelotrichi..o__Erysipelotrichales..f__Erysipelotrichaceae..g__RFN20..s__.1	2	0.659714	0.001
k__Bacteria..p__Firmicutes..c__Clostridia..o__Clostridiales..f__Lachnospiraceae..g__..s__.20	2	0.658999	0.001
k__Bacteria..p__Firmicutes..c__Erysipelotrichi..o__Erysipelotrichales..f__Erysipelotrichaceae..g__RFN20..s__.6	2	0.658304	0.001
k__Bacteria..p__Verrucomicrobia..c__Verruco.5..o__WCHB1.41..f__RFP12..g__..s__.6	2	0.654575	0.001
k__Bacteria..p__Bacteroidetes..c__Bacteroidia..o__Bacteroidales..f__.Paraprevotellaceae...g__YRC22..s__.4	2	0.647619	0.001
k__Bacteria..p__Firmicutes..c__Clostridia..o__Clostridiales..f__Lachnospiraceae..g__..s__.13	2	0.642958	0.001
k__Bacteria..p__Fibrobacteres..c__Fibrobacteria..o__Fibrobacterales..f__Fibrobacteraceae..g__Fibrobacter..s__succinogenes.11	2	0.641251	0.001
k__Bacteria..p__Verrucomicrobia..c__Verruco.5..o__WCHB1.41..f__RFP12..g__..s__.3	2	0.636188	0.001
k__Bacteria..p__Bacteroidetes..c__Bacteroidia..o__Bacteroidales..f__Prevotellaceae..g__Prevotella..s__.45	2	0.633109	0.001
k__Bacteria..p__Firmicutes..c__Clostridia..o__Clostridiales..f__Lachnospiraceae..g__..s__.10	2	0.632159	0.001
k__Bacteria..p__Fibrobacteres..c__Fibrobacteria..o__Fibrobacterales..f__Fibrobacteraceae..g__Fibrobacter..s__succinogenes.2	2	0.630416	0.001
k__Bacteria..p__Firmicutes..c__Clostridia..o__Clostridiales..f__Lachnospiraceae..g__Coprococcus..s__.12	2	0.629093	0.001
k__Bacteria..p__Bacteroidetes..c__Bacteroidia..o__Bacteroidales..f__..g__..s__.104	2	0.625934	0.001
k__Bacteria..p__Bacteroidetes..c__Bacteroidia..o__Bacteroidales..f__Prevotellaceae..g__Prevotella..s__.141	2	0.625165	0.002
k__Bacteria..p__Firmicutes..c__Clostridia..o__Clostridiales..f__..g__..s__.23	2	0.624387	0.003
k__Bacteria..p__Tenericutes..c__Mollicutes..o__Anaeroplasmatales..f__Anaeroplasmataceae..g__Anaeroplasma..s__.11	2	0.623017	0.002
k__Bacteria..p__Firmicutes..c__Erysipelotrichi..o__Erysipelotrichales..f__Erysipelotrichaceae..g__RFN20..s__.11	2	0.618331	0.002
k__Bacteria..p__Bacteroidetes..c__Bacteroidia..o__Bacteroidales..f__Prevotellaceae..g__Prevotella..s__.107	2	0.615385	0.001
k__Bacteria..p__Firmicutes..c__Clostridia..o__Clostridiales..f__..g__..s__.158	2	0.615385	0.001
k__Bacteria..p__Firmicutes..c__Clostridia..o__Clostridiales..f__..g__..s__.159	2	0.615385	0.001
k__Bacteria..p__Firmicutes..c__Clostridia..o__Clostridiales..f__..g__..s__.20	2	0.615385	0.001
k__Bacteria..p__Firmicutes..c__Clostridia..o__Clostridiales..f__Ruminococcaceae..g__..s__.74	2	0.615385	0.001
k__Bacteria..p__Firmicutes..c__Clostridia..o__Clostridiales..f__Ruminococcaceae..g__Ruminococcus..s__.2	2	0.615385	0.001
k__Bacteria..p__Firmicutes..c__Clostridia..o__Clostridiales.48	2	0.615385	0.001
k__Bacteria..p__Proteobacteria..c__Betaproteobacteria	2	0.615385	0.001
k__Bacteria..p__Tenericutes..c__Mollicutes..o__RF39..f__..g__..s__.87	2	0.615385	0.001
k__Bacteria..p__WPS.2..c__..o__..f__..g__..s__	2	0.615385	0.001
k__Bacteria..p__WPS.2..c__..o__..f__..g__..s__.1	2	0.610203	0.001
k__Bacteria..p__Bacteroidetes..c__Bacteroidia..o__Bacteroidales..f__Prevotellaceae..g__Prevotella..s__.138	2	0.606608	0.002
k__Bacteria..p__Bacteroidetes..c__Bacteroidia..o__Bacteroidales..f__Prevotellaceae..g__Prevotella..s__.40	2	0.606415	0.001
k__Bacteria..p__Bacteroidetes..c__Bacteroidia..o__Bacteroidales..f__..g__..s__.163	2	0.605298	0.001
k__Bacteria..p__Tenericutes..c__Mollicutes..o__RF39..f__..g__..s__.2	2	0.605012	0.001
k__Bacteria..p__Bacteroidetes..c__Bacteroidia..o__Bacteroidales..f__Prevotellaceae..g__Prevotella..s__.118	2	0.593355	0.003
k__Bacteria..p__Bacteroidetes..c__Bacteroidia..o__Bacteroidales..f__..g__..s__.45	2	0.585635	0.003
k__Bacteria..p__Spirochaetes..c__Spirochaetes..o__Spirochaetales..f__Spirochaetaceae..g__Treponema..s__.16	2	0.584657	0.001
k__Bacteria..p__Verrucomicrobia..c__Verruco.5..o__WCHB1.41..f__RFP12..g__..s__.1	2	0.579411	0.001
k__Bacteria..p__Firmicutes..c__Clostridia..o__Clostridiales..f__Ruminococcaceae..g__..s__.21	2	0.578914	0.002
k__Bacteria..p__Bacteroidetes..c__Bacteroidia..o__Bacteroidales..f__.Paraprevotellaceae...g__..s__	2	0.577161	0.006
k__Bacteria..p__Bacteroidetes..c__Bacteroidia..o__Bacteroidales..f__RF16..g__..s__	2	0.576076	0.001
k__Bacteria..p__Bacteroidetes..c__Bacteroidia..o__Bacteroidales..f__Prevotellaceae..g__Prevotella..s__ruminicola.7	2	0.574049	0.002
k__Bacteria..p__Bacteroidetes..c__Bacteroidia..o__Bacteroidales..f__..g__..s__.21	2	0.57056	0.001
k__Bacteria..p__Verrucomicrobia..c__Verruco.5..o__WCHB1.41..f__RFP12..g__..s__.5	2	0.57043	0.001
k__Bacteria..p__Spirochaetes..c__Spirochaetes..o__Spirochaetales..f__Spirochaetaceae..g__Treponema..s__	2	0.568179	0.001
k__Bacteria..p__Firmicutes..c__Clostridia..o__Clostridiales..f__Ruminococcaceae..g__Ruminococcus..s__.22	2	0.563798	0.003
k__Bacteria..p__Bacteroidetes..c__Bacteroidia..o__Bacteroidales..f__Prevotellaceae..g__Prevotella..s__.79	2	0.56265	0.002
k__Bacteria..p__Bacteroidetes..c__Bacteroidia..o__Bacteroidales..f__Prevotellaceae..g__Prevotella..s__.302	2	0.561792	0.002
k__Archaea..p__Euryarchaeota..c__Methanobacteria..o__Methanobacteriales..f__Methanobacteriaceae..g__Methanobrevibacter..s__.1	2	0.552031	0.001
k__Bacteria..p__Bacteroidetes..c__Bacteroidia..o__Bacteroidales..f__..g__..s__.16	2	0.552021	0.001
k__Bacteria..p__Bacteroidetes..c__Bacteroidia..o__Bacteroidales..f__.Paraprevotellaceae...g__CF231..s__.1	2	0.549318	0.03
k__Bacteria..p__Bacteroidetes..c__Bacteroidia..o__Bacteroidales..f__Prevotellaceae..g__Prevotella..s__.180	2	0.545786	0.002
k__Bacteria..p__Firmicutes..c__Clostridia..o__Clostridiales..f__Lachnospiraceae.2	2	0.545542	0.004
k__Bacteria..p__Bacteroidetes..c__Bacteroidia..o__Bacteroidales.7	2	0.541918	0.001
k__Bacteria..p__Lentisphaerae..c__.Lentisphaeria...o__Z20..f__R4.45B..g__..s__.1	2	0.541	0.002
k__Bacteria..p__Firmicutes..c__Clostridia..o__Clostridiales..f__..g__..s__.106	2	0.538462	0.001
k__Bacteria..p__Firmicutes..c__Clostridia..o__Clostridiales..f__..g__..s__.56	2	0.538462	0.001
k__Bacteria..p__Firmicutes..c__Clostridia..o__Clostridiales..f__Ruminococcaceae..g__Ruminococcus..s__.1	2	0.538462	0.002
k__Bacteria..p__Firmicutes..c__Clostridia..o__Clostridiales..f__Ruminococcaceae..g__Ruminococcus..s__.20	2	0.538462	0.001
k__Bacteria..p__Firmicutes..c__Clostridia..o__Clostridiales.53	2	0.538462	0.001
k__Bacteria..p__Tenericutes..c__Mollicutes..o__Anaeroplasmatales..f__Anaeroplasmataceae..g__Anaeroplasma..s__.17	2	0.538462	0.002
k__Bacteria..p__Verrucomicrobia..c__Verruco.5..o__WCHB1.41..f__RFP12..g__..s__.33	2	0.538462	0.001
k__Bacteria..p__Firmicutes..c__Clostridia..o__Clostridiales..f__Lachnospiraceae..g__Butyrivibrio..s__.8	2	0.538188	0.001
k__Bacteria..p__Bacteroidetes..c__Bacteroidia..o__Bacteroidales..f__Prevotellaceae..g__Prevotella..s__.4	2	0.53561	0.001
k__Bacteria..p__Firmicutes..c__Clostridia..o__Clostridiales..f__Clostridiaceae..g__Clostridium..s__.8	2	0.530057	0.002
k__Archaea..p__Euryarchaeota..c__Methanobacteria..o__Methanobacteriales..f__Methanobacteriaceae..g__Methanobrevibacter..s__.2	2	0.529594	0.001
k__Bacteria..p__Firmicutes..c__Clostridia..o__Clostridiales..f__Lachnospiraceae..g__..s__.9	2	0.528155	0.006
k__Bacteria..p__Verrucomicrobia..c__Verruco.5..o__WCHB1.41..f__RFP12..g__..s__.15	2	0.527499	0.003
k__Bacteria..p__Firmicutes..c__Erysipelotrichi..o__Erysipelotrichales..f__Erysipelotrichaceae..g__RFN20..s__.20	2	0.524453	0.002
k__Bacteria..p__Bacteroidetes..c__Bacteroidia..o__Bacteroidales..f__..g__..s__.217	2	0.522508	0.001
k__Bacteria..p__Verrucomicrobia..c__Verruco.5..o__WCHB1.41..f__RFP12..g__..s__.8	2	0.520259	0.009
k__Bacteria..p__Firmicutes..c__Clostridia..o__Clostridiales..f__Veillonellaceae..g__..s__	2	0.508596	0.006
k__Bacteria..p__Bacteroidetes..c__Bacteroidia..o__Bacteroidales..f__S24.7..g__..s__.4	2	0.50822	0.016
k__Bacteria..p__Bacteroidetes..c__Bacteroidia..o__Bacteroidales..f__.Paraprevotellaceae...g__CF231..s__.2	2	0.5025	0.006
k__Bacteria..p__Bacteroidetes..c__Bacteroidia..o__Bacteroidales..f__Prevotellaceae..g__Prevotella..s__.113	2	0.496796	0.013
k__Bacteria..p__Synergistetes..c__Synergistia..o__Synergistales..f__Dethiosulfovibrionaceae..g__Pyramidobacter..s__	2	0.496247	0.001
k__Bacteria..p__Firmicutes..c__Clostridia..o__Clostridiales.31	2	0.494371	0.003
k__Bacteria..p__Spirochaetes..c__Spirochaetes..o__Spirochaetales..f__Spirochaetaceae..g__Treponema..s__.20	2	0.493957	0.001
k__Bacteria..p__Firmicutes..c__Clostridia..o__Clostridiales..f__Lachnospiraceae..g__..s__.22	2	0.493269	0.011
k__Bacteria..p__Bacteroidetes..c__Bacteroidia..o__Bacteroidales..f__Prevotellaceae..g__Prevotella..s__.77	2	0.492316	0.003
k__Bacteria..p__Bacteroidetes..c__Bacteroidia..o__Bacteroidales..f__Prevotellaceae..g__Prevotella..s__.85	2	0.491322	0.018
k__Bacteria..p__Bacteroidetes..c__Bacteroidia..o__Bacteroidales..f__Prevotellaceae..g__Prevotella..s__.316	2	0.488965	0.001
k__Bacteria..p__Bacteroidetes..c__Bacteroidia..o__Bacteroidales..f__Prevotellaceae..g__Prevotella..s__.9	2	0.488686	0.001
k__Bacteria..p__Firmicutes..c__Clostridia..o__Clostridiales..f__Clostridiaceae..g__Clostridium..s__.9	2	0.488653	0.004
k__Bacteria..p__Bacteroidetes..c__Bacteroidia..o__Bacteroidales..f__..g__..s__.5	2	0.488534	0.01
k__Bacteria..p__Bacteroidetes..c__Bacteroidia..o__Bacteroidales..f__Prevotellaceae..g__Prevotella..s__.1	2	0.487628	0.009
k__Bacteria..p__Bacteroidetes..c__Bacteroidia..o__Bacteroidales..f__Prevotellaceae..g__Prevotella..s__.259	2	0.487293	0.005
k__Bacteria..p__Bacteroidetes..c__Bacteroidia..o__Bacteroidales..f__Prevotellaceae..g__Prevotella..s__ruminicola.2	2	0.48687	0.001
k__Bacteria..p__Bacteroidetes..c__Bacteroidia..o__Bacteroidales..f__Prevotellaceae..g__Prevotella..s__.143	2	0.486642	0.003
k__Bacteria..p__Firmicutes..c__Clostridia..o__Clostridiales..f__Lachnospiraceae..g__Coprococcus..s__.1	2	0.481744	0.005
k__Bacteria..p__Bacteroidetes..c__Bacteroidia..o__Bacteroidales..f__Prevotellaceae..g__Prevotella..s__.57	2	0.480177	0.016
k__Bacteria..p__Firmicutes..c__Clostridia..o__Clostridiales..f__Ruminococcaceae..g__Ruminococcus..s__flavefaciens.4	2	0.475405	0.006
k__Bacteria..p__Bacteroidetes..c__Bacteroidia..o__Bacteroidales..f__Prevotellaceae..g__Prevotella..s__.33	2	0.475059	0.016
k__Bacteria..p__Bacteroidetes..c__Bacteroidia..o__Bacteroidales..f__.Paraprevotellaceae...g__..s__.1	2	0.473756	0.019
k__Archaea..p__Euryarchaeota..c__Methanobacteria..o__Methanobacteriales..f__Methanobacteriaceae..g__Methanobrevibacter..s__.3	2	0.473333	0.004
k__Bacteria..p__Bacteroidetes..c__Bacteroidia..o__Bacteroidales..f__Prevotellaceae..g__Prevotella..s__.155	2	0.473065	0.033
k__Bacteria..p__Bacteroidetes..c__Bacteroidia..o__Bacteroidales..f__Prevotellaceae..g__Prevotella..s__ruminicola	2	0.47169	0.013
k__Bacteria..p__Verrucomicrobia..c__Verruco.5..o__WCHB1.41..f__RFP12..g__..s__.4	2	0.471664	0.017
k__Bacteria..p__Bacteroidetes..c__Bacteroidia..o__Bacteroidales..f__Prevotellaceae..g__Prevotella..s__ruminicola.1	2	0.464499	0.006
k__Bacteria..p__Bacteroidetes..c__Bacteroidia..o__Bacteroidales..f__Prevotellaceae..g__Prevotella..s__.10	2	0.464028	0.012
k__Bacteria..p__Firmicutes..c__Clostridia..o__Clostridiales..f__Veillonellaceae..g__Succiniclasticum..s__.3	2	0.463344	0.036
k__Bacteria..p__Firmicutes..c__Clostridia..o__Clostridiales..f__Lachnospiraceae..g__Coprococcus..s__.7	2	0.462611	0.005
k__Bacteria..p__Bacteroidetes..c__Bacteroidia..o__Bacteroidales..f__..g__..s__.124	2	0.461538	0.002
k__Bacteria..p__Bacteroidetes..c__Bacteroidia..o__Bacteroidales..f__..g__..s__.70	2	0.461538	0.002
k__Bacteria..p__Bacteroidetes..c__Bacteroidia..o__Bacteroidales..f__Prevotellaceae..g__Prevotella..s__.225	2	0.461538	0.004
k__Bacteria..p__Bacteroidetes..c__Bacteroidia..o__Bacteroidales..f__RF16..g__..s__.12	2	0.461538	0.001
k__Bacteria..p__Firmicutes..c__Clostridia..o__Clostridiales..f__..g__..s__.96	2	0.461538	0.003
k__Bacteria..p__Firmicutes..c__Clostridia..o__Clostridiales..f__Lachnospiraceae..g__..s__.45	2	0.461538	0.003
k__Bacteria..p__Firmicutes..c__Clostridia..o__Clostridiales..f__Lachnospiraceae..g__Coprococcus..s__.3	2	0.461538	0.004
k__Bacteria..p__Firmicutes..c__Clostridia..o__Clostridiales..f__Veillonellaceae..g__..s__.11	2	0.461538	0.003
k__Bacteria..p__Proteobacteria..c__Gammaproteobacteria..o__Aeromonadales..f__Succinivibrionaceae..g__..s__.3	2	0.461538	0.002
k__Bacteria..p__Tenericutes..c__Mollicutes..o__RF39..f__..g__..s__.9	2	0.461538	0.002
k__Bacteria..p__Verrucomicrobia..c__Verruco.5..o__WCHB1.41..f__RFP12..g__..s__.45	2	0.461538	0.001
k__Bacteria..p__Firmicutes..c__Clostridia..o__Clostridiales..f__Lachnospiraceae..g__..s__.18	2	0.457355	0.004
k__Bacteria..p__Bacteroidetes..c__Bacteroidia..o__Bacteroidales..f__..g__..s__.116	2	0.453497	0.024
k__Bacteria..p__Bacteroidetes..c__Bacteroidia..o__Bacteroidales..f__S24.7..g__..s__.43	2	0.452656	0.014
k__Bacteria..p__Firmicutes..c__Clostridia..o__Clostridiales..f__Veillonellaceae..g__Succiniclasticum..s__	2	0.451141	0.007
k__Bacteria..p__Firmicutes..c__Clostridia..o__Clostridiales..f__..g__..s__.71	2	0.448838	0.019
k__Bacteria..p__Bacteroidetes..c__Bacteroidia..o__Bacteroidales..f__Prevotellaceae..g__Prevotella..s__.66	2	0.448245	0.011
k__Bacteria..p__Spirochaetes..c__Spirochaetes..o__Spirochaetales..f__Spirochaetaceae..g__Treponema..s__.29	2	0.445687	0.005
k__Bacteria..p__Bacteroidetes..c__Bacteroidia..o__Bacteroidales..f__Prevotellaceae..g__Prevotella..s__.51	2	0.441812	0.045
k__Bacteria..p__Verrucomicrobia..c__Verruco.5..o__WCHB1.41..f__RFP12..g__..s__.10	2	0.438281	0.032
k__Bacteria..p__Fibrobacteres..c__Fibrobacteria..o__Fibrobacterales..f__Fibrobacteraceae..g__Fibrobacter..s__succinogenes.4	2	0.434726	0.003
k__Bacteria..p__Firmicutes..c__Clostridia..o__Clostridiales..f__Clostridiaceae..g__Clostridium..s__	2	0.43142	0.025
k__Bacteria..p__Verrucomicrobia..c__Verruco.5..o__WCHB1.41..f__RFP12..g__..s__.32	2	0.428676	0.008
k__Bacteria..p__TM7..c__TM7.3..o__CW040..f__F16..g__..s__.9	2	0.427659	0.004
k__Bacteria..p__Bacteroidetes..c__Bacteroidia..o__Bacteroidales..f__Prevotellaceae..g__Prevotella..s__	2	0.426638	0.014
k__Bacteria..p__Firmicutes..c__Erysipelotrichi..o__Erysipelotrichales..f__Erysipelotrichaceae..g__p.75.a5..s__.1	2	0.425207	0.032
k__Bacteria..p__Firmicutes..c__Erysipelotrichi..o__Erysipelotrichales..f__Erysipelotrichaceae..g__L7A_E11..s__	2	0.422697	0.029
k__Bacteria..p__Verrucomicrobia..c__Verruco.5..o__WCHB1.41..f__RFP12..g__..s__.22	2	0.41624	0.026
k__Bacteria..p__Firmicutes..c__Clostridia..o__Clostridiales..f__..g__..s__.60	2	0.416047	0.002
k__Bacteria..p__Firmicutes..c__Clostridia..o__Clostridiales.4	2	0.410711	0.012
k__Bacteria..p__Bacteroidetes..c__Bacteroidia..o__Bacteroidales..f__..g__..s__.146	2	0.40694	0.034
k__Bacteria..p__Planctomycetes..c__Planctomycetia..o__Pirellulales..f__Pirellulaceae..g__..s__.10	2	0.405502	0.038
k__Bacteria..p__Bacteroidetes..c__Bacteroidia..o__Bacteroidales..f__Prevotellaceae..g__Prevotella..s__.121	2	0.405446	0.026
k__Bacteria..p__Bacteroidetes..c__Bacteroidia..o__Bacteroidales..f__.Paraprevotellaceae...g__YRC22..s__.7	2	0.404425	0.043
k__Bacteria..p__Verrucomicrobia..c__Verruco.5..o__WCHB1.41..f__RFP12..g__..s__.17	2	0.402468	0.004
k__Bacteria..p__Bacteroidetes..c__Bacteroidia..o__Bacteroidales..f__..g__..s__.198	2	0.399239	0.02
k__Bacteria.1	2	0.397329	0.017
k__Bacteria..p__Fibrobacteres..c__Fibrobacteria..o__Fibrobacterales..f__Fibrobacteraceae..g__Fibrobacter..s__succinogenes.13	2	0.397118	0.007
k__Bacteria..p__Verrucomicrobia..c__Verruco.5..o__WCHB1.41..f__RFP12..g__..s__.24	2	0.39681	0.011
k__Bacteria..p__Bacteroidetes..c__Bacteroidia..o__Bacteroidales..f__.Paraprevotellaceae...g__YRC22..s__.10	2	0.394362	0.025
k__Bacteria..p__Bacteroidetes..c__Bacteroidia..o__Bacteroidales..f__..g__..s__.147	2	0.391782	0.007
k__Bacteria..p__Elusimicrobia..c__Elusimicrobia..o__Elusimicrobiales..f__Elusimicrobiaceae..g__..s__.2	2	0.385692	0.015
k__Bacteria..p__Actinobacteria..c__Actinobacteria..o__Actinomycetales..f__Corynebacteriaceae..g__Corynebacterium..s__variabile	2	0.384615	0.008
k__Bacteria..p__Bacteroidetes..c__Bacteroidia..o__Bacteroidales..f__..g__..s__.127	2	0.384615	0.01
k__Bacteria..p__Bacteroidetes..c__Bacteroidia..o__Bacteroidales..f__..g__..s__.30	2	0.384615	0.008
k__Bacteria..p__Bacteroidetes..c__Bacteroidia..o__Bacteroidales..f__..g__..s__.404	2	0.384615	0.008
k__Bacteria..p__Bacteroidetes..c__Bacteroidia..o__Bacteroidales..f__..g__..s__.62	2	0.384615	0.007
k__Bacteria..p__Bacteroidetes..c__Bacteroidia..o__Bacteroidales..f__..g__..s__.92	2	0.384615	0.007
k__Bacteria..p__Bacteroidetes..c__Bacteroidia..o__Bacteroidales..f__.Paraprevotellaceae...g__..s__.31	2	0.384615	0.008
k__Bacteria..p__Bacteroidetes..c__Bacteroidia..o__Bacteroidales..f__Prevotellaceae..g__Prevotella..s__.296	2	0.384615	0.011
k__Bacteria..p__Firmicutes..c__Clostridia..o__Clostridiales..f__Clostridiaceae..g__Clostridium..s__.15	2	0.384615	0.008
k__Bacteria..p__Firmicutes..c__Clostridia..o__Clostridiales..f__Lachnospiraceae..g__Anaerostipes..s__.5	2	0.384615	0.007
k__Bacteria..p__Firmicutes..c__Clostridia..o__Clostridiales..f__Lachnospiraceae..g__Coprococcus..s__.21	2	0.384615	0.012
k__Bacteria..p__Firmicutes..c__Clostridia..o__Clostridiales..f__Ruminococcaceae..g__..s__.75	2	0.384615	0.008
k__Bacteria..p__Firmicutes..c__Clostridia..o__Clostridiales..f__Ruminococcaceae..g__Oscillospira..s__.23	2	0.384615	0.003
k__Bacteria..p__Firmicutes..c__Clostridia..o__Clostridiales..f__Veillonellaceae..g__Succiniclasticum..s__.9	2	0.384615	0.007
k__Bacteria..p__Firmicutes..c__Erysipelotrichi..o__Erysipelotrichales..f__Erysipelotrichaceae..g__RFN20..s__.32	2	0.384615	0.006
k__Bacteria..p__Spirochaetes..c__Spirochaetes..o__Spirochaetales..f__Spirochaetaceae..g__Treponema..s__.74	2	0.384615	0.006
k__Bacteria..p__Tenericutes..c__Mollicutes..o__RF39..f__..g__..s__.104	2	0.384615	0.01
k__Bacteria..p__Tenericutes..c__Mollicutes..o__RF39..f__..g__..s__.47	2	0.384615	0.009
k__Bacteria..p__Firmicutes..c__Clostridia..o__Clostridiales..f__Ruminococcaceae..g__Ruminococcus..s__albus.8	2	0.384198	0.013
k__Bacteria..p__Bacteroidetes..c__Bacteroidia..o__Bacteroidales..f__Prevotellaceae..g__Prevotella..s__.158	2	0.383673	0.013
k__Bacteria..p__Bacteroidetes..c__Bacteroidia..o__Bacteroidales..f__Prevotellaceae..g__Prevotella..s__.222	2	0.377655	0.046
k__Bacteria..p__Firmicutes..c__Clostridia..o__Clostridiales..f__Lachnospiraceae..g__..s__.54	2	0.372109	0.02
k__Bacteria..p__Tenericutes..c__Mollicutes..o__RF39..f__..g__..s__.25	2	0.366751	0.01
k__Bacteria..p__Bacteroidetes..c__Bacteroidia..o__Bacteroidales..f__Prevotellaceae..g__Prevotella..s__.48	2	0.365891	0.006
k__Bacteria..p__Verrucomicrobia..c__Verruco.5..o__WCHB1.41..f__RFP12..g__..s__.35	2	0.365857	0.015
k__Bacteria.7	2	0.365166	0.009
k__Bacteria..p__Firmicutes..c__Clostridia..o__Clostridiales..f__Ruminococcaceae..g__Ruminococcus.1	2	0.362905	0.016
k__Bacteria..p__Bacteroidetes..c__Bacteroidia..o__Bacteroidales..f__.Paraprevotellaceae...g__CF231..s__.51	2	0.360355	0.009
k__Bacteria..p__Firmicutes..c__Clostridia..o__Clostridiales..f__..g__..s__.109	2	0.356497	0.02
k__Bacteria..p__Bacteroidetes..c__Bacteroidia..o__Bacteroidales..f__Prevotellaceae..g__Prevotella..s__.192	2	0.352293	0.038
k__Bacteria..p__Firmicutes..c__Erysipelotrichi..o__Erysipelotrichales..f__Erysipelotrichaceae..g__Asteroleplasma..s__anaerobium	2	0.352284	0.014
k__Bacteria..p__Bacteroidetes..c__Bacteroidia..o__Bacteroidales..f__Prevotellaceae..g__Prevotella..s__.423	2	0.352239	0.015
k__Bacteria..p__Bacteroidetes..c__Bacteroidia..o__Bacteroidales..f__..g__..s__.181	2	0.350166	0.02
k__Bacteria..p__Bacteroidetes..c__Bacteroidia..o__Bacteroidales..f__..g__..s__.191	2	0.34859	0.013
k__Bacteria..p__Spirochaetes..c__Spirochaetes..o__Spirochaetales..f__Spirochaetaceae..g__Treponema..s__.43	2	0.341392	0.024
k__Bacteria..p__Verrucomicrobia..c__Verruco.5..o__WCHB1.41..f__RFP12..g__..s__.18	2	0.340829	0.042
k__Bacteria..p__Spirochaetes..c__MVP.15..o__PL.11B10..f__..g__..s__.1	2	0.338844	0.047
k__Bacteria..p__Bacteroidetes..c__Bacteroidia..o__Bacteroidales..f__Prevotellaceae..g__Prevotella..s__.218	2	0.331977	0.011
k__Bacteria..p__Bacteroidetes..c__Bacteroidia..o__Bacteroidales..f__S24.7..g__..s__.34	2	0.329844	0.029
k__Bacteria..p__Fibrobacteres..c__Fibrobacteria..o__Fibrobacterales..f__Fibrobacteraceae..g__Fibrobacter..s__succinogenes.10	2	0.32978	0.01
k__Bacteria..p__Firmicutes..c__Clostridia..o__Clostridiales..f__..g__..s__.44	2	0.327832	0.025
k__Bacteria..p__Bacteroidetes..c__Bacteroidia..o__Bacteroidales..f__Prevotellaceae..g__Prevotella..s__.226	2	0.324729	0.017
k__Bacteria..p__Tenericutes..c__Mollicutes..o__RF39..f__..g__..s__.90	2	0.324577	0.018
k__Bacteria..p__Tenericutes..c__Mollicutes..o__Mycoplasmatales..f__Mycoplasmataceae..g__..s__.2	2	0.324195	0.042
k__Bacteria..p__Firmicutes..c__Erysipelotrichi..o__Erysipelotrichales..f__Erysipelotrichaceae..g__RFN20..s__.23	2	0.317007	0.018
k__Bacteria..p__Proteobacteria..c__Alphaproteobacteria..o__RF32..f__..g__..s__.8	2	0.311667	0.041
k__Bacteria..p__..c__..o__..f__..g__..s__.4	2	0.307692	0.032
k__Bacteria..p__Bacteroidetes..c__Bacteroidia..o__Bacteroidales..f__..g__..s__.171	2	0.307692	0.033
k__Bacteria..p__Bacteroidetes..c__Bacteroidia..o__Bacteroidales..f__..g__..s__.223	2	0.307692	0.022
k__Bacteria..p__Bacteroidetes..c__Bacteroidia..o__Bacteroidales..f__.Paraprevotellaceae...g__CF231..s__.33	2	0.307692	0.031
k__Bacteria..p__Bacteroidetes..c__Bacteroidia..o__Bacteroidales..f__Prevotellaceae..g__Prevotella..s__.282	2	0.307692	0.02
k__Bacteria..p__Bacteroidetes..c__Bacteroidia..o__Bacteroidales..f__Prevotellaceae..g__Prevotella..s__.400	2	0.307692	0.024
k__Bacteria..p__Fibrobacteres..c__Fibrobacteria..o__Fibrobacterales..f__Fibrobacteraceae..g__Fibrobacter..s__succinogenes.20	2	0.307692	0.031
k__Bacteria..p__Firmicutes..c__Clostridia..o__Clostridiales..f__..g__..s__.180	2	0.307692	0.028
k__Bacteria..p__Firmicutes..c__Clostridia..o__Clostridiales..f__..g__..s__.189	2	0.307692	0.028
k__Bacteria..p__Firmicutes..c__Clostridia..o__Clostridiales..f__..g__..s__.381	2	0.307692	0.034
k__Bacteria..p__Firmicutes..c__Clostridia..o__Clostridiales..f__.Mogibacteriaceae...g__..s__.48	2	0.307692	0.035
k__Bacteria..p__Firmicutes..c__Clostridia..o__Clostridiales..f__Lachnospiraceae..g__Coprococcus..s__.32	2	0.307692	0.024
k__Bacteria..p__Firmicutes..c__Clostridia..o__Clostridiales..f__Ruminococcaceae..g__Ruminococcus..s__.98	2	0.307692	0.025
k__Bacteria..p__Firmicutes..c__Clostridia..o__Clostridiales.33	2	0.307692	0.039
k__Bacteria..p__Firmicutes..c__Clostridia..o__Clostridiales.84	2	0.307692	0.026
k__Bacteria..p__Firmicutes..c__Erysipelotrichi..o__Erysipelotrichales..f__Erysipelotrichaceae..g__RFN20..s__.52	2	0.307692	0.024
k__Bacteria..p__Lentisphaerae..c__.Lentisphaeria...o__Victivallales..f__Victivallaceae..g__..s__.2	2	0.307692	0.032
k__Bacteria..p__Lentisphaerae..c__.Lentisphaeria...o__Victivallales..f__Victivallaceae..g__..s__.4	2	0.307692	0.021
k__Bacteria..p__Lentisphaerae..c__.Lentisphaeria...o__Victivallales..f__Victivallaceae..g__..s__.7	2	0.307692	0.03
k__Bacteria..p__Proteobacteria..c__Gammaproteobacteria	2	0.307692	0.026
k__Bacteria..p__Proteobacteria..c__Gammaproteobacteria..o__Aeromonadales..f__Succinivibrionaceae..g__..s__.2	2	0.307692	0.023
k__Bacteria..p__Spirochaetes..c__Spirochaetes..o__Spirochaetales..f__Spirochaetaceae..g__Treponema..s__.18	2	0.307692	0.018
k__Bacteria..p__Spirochaetes..c__Spirochaetes..o__Spirochaetales..f__Spirochaetaceae..g__Treponema..s__.57	2	0.307692	0.024
k__Bacteria..p__Spirochaetes..c__Spirochaetes..o__Spirochaetales..f__Spirochaetaceae..g__Treponema..s__.58	2	0.307692	0.018
k__Bacteria..p__Spirochaetes..c__Spirochaetes..o__Spirochaetales..f__Spirochaetaceae..g__Treponema..s__.64	2	0.307692	0.025
k__Bacteria..p__Spirochaetes..c__Spirochaetes..o__Spirochaetales..f__Spirochaetaceae..g__Treponema..s__.73	2	0.307692	0.026
k__Bacteria..p__Spirochaetes..c__Spirochaetes..o__Spirochaetales..f__Spirochaetaceae..g__Treponema..s__.91	2	0.307692	0.03
k__Bacteria..p__Tenericutes..c__Mollicutes..o__RF39..f__..g__..s__.148	2	0.307692	0.026
k__Bacteria..p__TM7..c__TM7.3..o__CW040..f__F16..g__..s__.20	2	0.307692	0.029
k__Bacteria..p__TM7..c__TM7.3..o__CW040..f__F16..g__..s__.27	2	0.307692	0.029
k__Bacteria..p__Verrucomicrobia..c__Verruco.5..o__WCHB1.41..f__RFP12..g__..s__.40	2	0.307692	0.033
k__Bacteria	2	0.306047	0.027
k__Bacteria..p__Proteobacteria..c__Alphaproteobacteria..o__Rickettsiales..f__..g__..s__.4	2	0.299718	0.031
k__Bacteria..p__Tenericutes..c__Mollicutes..o__..f__..g__..s__	2	0.297516	0.021
k__Bacteria..p__Spirochaetes..c__Spirochaetes..o__Spirochaetales..f__Spirochaetaceae..g__Treponema..s__.33	2	0.297492	0.029
k__Bacteria..p__Bacteroidetes..c__Bacteroidia..o__Bacteroidales..f__Prevotellaceae..g__Prevotella..s__.253	2	0.295756	0.029
k__Bacteria..p__Firmicutes..c__Clostridia..o__Clostridiales..f__..g__..s__.116	2	0.289771	0.033
k__Bacteria..p__Tenericutes..c__Mollicutes..o__Acholeplasmatales..f__..g__..s__.1	2	0.289144	0.025
k__Bacteria..p__Proteobacteria..c__Deltaproteobacteria..o__Desulfuromonadales	2	0.286998	0.024
k__Bacteria..p__Firmicutes..c__Erysipelotrichi..o__Erysipelotrichales..f__Erysipelotrichaceae..g__RFN20..s__.7	2	0.281599	0.03
k__Bacteria..p__Firmicutes..c__Clostridia..o__Clostridiales..f__..g__..s__.171	2	0.281578	0.031
k__Bacteria..p__Firmicutes..c__Clostridia..o__Clostridiales..f__Veillonellaceae..g__Anaerovibrio..s__.1	2	0.278622	0.049
k__Bacteria..p__Tenericutes..c__Mollicutes..o__RF39..f__..g__..s__.118	2	0.273569	0.044
k__Bacteria..p__Firmicutes..c__Erysipelotrichi..o__Erysipelotrichales..f__Erysipelotrichaceae..g__RFN20..s__.31	2	0.272003	0.047
k__Bacteria..p__Cyanobacteria..c__4C0d.2..o__YS2..f__..g__..s__.16	2	0.269086	0.03
k__Bacteria..p__Fibrobacteres..c__Fibrobacteria..o__Fibrobacterales..f__Fibrobacteraceae..g__Fibrobacter..s__succinogenes.16	2	0.268276	0.045
k__Bacteria..p__..c__..o__..f__..g__..s__.10	2	0.266949	0.02
k__Bacteria..p__Bacteroidetes..c__Bacteroidia..o__Bacteroidales..f__Prevotellaceae..g__Prevotella..s__.219	2	0.264423	0.033
k__Bacteria..p__Bacteroidetes..c__Bacteroidia..o__Bacteroidales..f__..g__..s__.168	2	0.263624	0.046
k__Bacteria..p__Fibrobacteres..c__Fibrobacteria..o__Fibrobacterales..f__Fibrobacteraceae..g__Fibrobacter..s__succinogenes.7	2	0.260561	0.035

## Sheet: PP
Taxon	BKG group	Indicator Value	P-value
k__Archaea..p__Euryarchaeota..c__Thermoplasmata..o__E2..f__.Methanomassiliicoccaceae...g__vadinCA11..s__.1	PP	0.991227	0.001
k__Archaea..p__Euryarchaeota..c__Thermoplasmata..o__E2..f__.Methanomassiliicoccaceae...g__vadinCA11..s__.4	PP	0.845001	0.001
k__Bacteria..p__Bacteroidetes..c__Bacteroidia..o__Bacteroidales	PP	0.762965	0.001
k__Bacteria..p__Bacteroidetes..c__Bacteroidia..o__Bacteroidales..f__..g__..s__.1	PP	0.958857	0.001
k__Bacteria..p__Bacteroidetes..c__Bacteroidia..o__Bacteroidales..f__..g__..s__.117	PP	0.829027	0.001
k__Bacteria..p__Bacteroidetes..c__Bacteroidia..o__Bacteroidales..f__..g__..s__.118	PP	0.769231	0.001
k__Bacteria..p__Bacteroidetes..c__Bacteroidia..o__Bacteroidales..f__..g__..s__.139	PP	0.743129	0.001
k__Bacteria..p__Bacteroidetes..c__Bacteroidia..o__Bacteroidales..f__..g__..s__.140	PP	0.846154	0.001
k__Bacteria..p__Bacteroidetes..c__Bacteroidia..o__Bacteroidales..f__..g__..s__.170	PP	0.769231	0.001
k__Bacteria..p__Bacteroidetes..c__Bacteroidia..o__Bacteroidales..f__..g__..s__.24	PP	1	0.001
k__Bacteria..p__Bacteroidetes..c__Bacteroidia..o__Bacteroidales..f__..g__..s__.25	PP	0.885644	0.001
k__Bacteria..p__Bacteroidetes..c__Bacteroidia..o__Bacteroidales..f__..g__..s__.3	PP	1	0.001
k__Bacteria..p__Bacteroidetes..c__Bacteroidia..o__Bacteroidales..f__..g__..s__.35	PP	0.84423	0.001
k__Bacteria..p__Bacteroidetes..c__Bacteroidia..o__Bacteroidales..f__..g__..s__.39	PP	0.75326	0.001
k__Bacteria..p__Bacteroidetes..c__Bacteroidia..o__Bacteroidales..f__..g__..s__.41	PP	0.835265	0.001
k__Bacteria..p__Bacteroidetes..c__Bacteroidia..o__Bacteroidales..f__..g__..s__.50	PP	0.769231	0.001
k__Bacteria..p__Bacteroidetes..c__Bacteroidia..o__Bacteroidales..f__..g__..s__.67	PP	0.816659	0.001
k__Bacteria..p__Bacteroidetes..c__Bacteroidia..o__Bacteroidales..f__..g__..s__.76	PP	0.714962	0.001
k__Bacteria..p__Bacteroidetes..c__Bacteroidia..o__Bacteroidales..f__..g__..s__.78	PP	0.769231	0.001
k__Bacteria..p__Bacteroidetes..c__Bacteroidia..o__Bacteroidales..f__..g__..s__.8	PP	0.846154	0.001
k__Bacteria..p__Bacteroidetes..c__Bacteroidia..o__Bacteroidales..f__..g__..s__.9	PP	0.737732	0.001
k__Bacteria..p__Bacteroidetes..c__Bacteroidia..o__Bacteroidales..f__..g__..s__.90	PP	0.846154	0.001
k__Bacteria..p__Bacteroidetes..c__Bacteroidia..o__Bacteroidales..f__.Paraprevotellaceae...g__..s__.4	PP	0.779185	0.001
k__Bacteria..p__Bacteroidetes..c__Bacteroidia..o__Bacteroidales..f__.Paraprevotellaceae...g__..s__.7	PP	1	0.001
k__Bacteria..p__Bacteroidetes..c__Bacteroidia..o__Bacteroidales..f__.Paraprevotellaceae...g__CF231..s__.11	PP	0.701181	0.001
k__Bacteria..p__Bacteroidetes..c__Bacteroidia..o__Bacteroidales..f__.Paraprevotellaceae...g__CF231..s__.4	PP	0.706818	0.001
k__Bacteria..p__Bacteroidetes..c__Bacteroidia..o__Bacteroidales..f__.Paraprevotellaceae...g__CF231..s__.9	PP	0.823633	0.001
k__Bacteria..p__Bacteroidetes..c__Bacteroidia..o__Bacteroidales..f__.Paraprevotellaceae...g__YRC22..s__.21	PP	0.718408	0.001
k__Bacteria..p__Bacteroidetes..c__Bacteroidia..o__Bacteroidales..f__BS11..g__..s__	PP	0.923077	0.001
k__Bacteria..p__Bacteroidetes..c__Bacteroidia..o__Bacteroidales..f__BS11..g__..s__.20	PP	0.769231	0.001
k__Bacteria..p__Bacteroidetes..c__Bacteroidia..o__Bacteroidales..f__BS11..g__..s__.24	PP	0.769231	0.001
k__Bacteria..p__Bacteroidetes..c__Bacteroidia..o__Bacteroidales..f__BS11..g__..s__.6	PP	0.799739	0.001
k__Bacteria..p__Bacteroidetes..c__Bacteroidia..o__Bacteroidales..f__BS11..g__..s__.7	PP	0.923077	0.001
k__Bacteria..p__Bacteroidetes..c__Bacteroidia..o__Bacteroidales..f__BS11..g__..s__.8	PP	0.923077	0.001
k__Bacteria..p__Bacteroidetes..c__Bacteroidia..o__Bacteroidales..f__Prevotellaceae..g__..s__.2	PP	0.807728	0.001
k__Bacteria..p__Bacteroidetes..c__Bacteroidia..o__Bacteroidales..f__Prevotellaceae..g__..s__.3	PP	0.846154	0.001
k__Bacteria..p__Bacteroidetes..c__Bacteroidia..o__Bacteroidales..f__Prevotellaceae..g__Prevotella..s__.100	PP	0.815475	0.001
k__Bacteria..p__Bacteroidetes..c__Bacteroidia..o__Bacteroidales..f__Prevotellaceae..g__Prevotella..s__.173	PP	0.762502	0.001
k__Bacteria..p__Bacteroidetes..c__Bacteroidia..o__Bacteroidales..f__Prevotellaceae..g__Prevotella..s__.232	PP	0.766735	0.001
k__Bacteria..p__Bacteroidetes..c__Bacteroidia..o__Bacteroidales..f__Prevotellaceae..g__Prevotella..s__.238	PP	0.819841	0.001
k__Bacteria..p__Bacteroidetes..c__Bacteroidia..o__Bacteroidales..f__Prevotellaceae..g__Prevotella..s__.27	PP	0.714215	0.001
k__Bacteria..p__Bacteroidetes..c__Bacteroidia..o__Bacteroidales..f__Prevotellaceae..g__Prevotella..s__.42	PP	0.760928	0.001
k__Bacteria..p__Bacteroidetes..c__Bacteroidia..o__Bacteroidales..f__RF16..g__..s__.4	PP	0.846154	0.001
k__Bacteria..p__Firmicutes..c__Clostridia..o__Clostridiales..f__..g__..s__.50	PP	0.778404	0.001
k__Bacteria..p__Firmicutes..c__Clostridia..o__Clostridiales..f__..g__..s__.69	PP	0.723334	0.001
k__Bacteria..p__Firmicutes..c__Clostridia..o__Clostridiales..f__.Mogibacteriaceae...g__..s__.3	PP	0.707531	0.001
k__Bacteria..p__Firmicutes..c__Clostridia..o__Clostridiales..f__Christensenellaceae..g__..s__	PP	0.780793	0.001
k__Bacteria..p__Firmicutes..c__Clostridia..o__Clostridiales..f__Christensenellaceae..g__..s__.2	PP	0.846154	0.001
k__Bacteria..p__Firmicutes..c__Clostridia..o__Clostridiales..f__Clostridiaceae..g__Clostridium..s__.5	PP	0.735098	0.001
k__Bacteria..p__Firmicutes..c__Clostridia..o__Clostridiales..f__Lachnospiraceae..g__..s__.19	PP	0.915696	0.001
k__Bacteria..p__Firmicutes..c__Clostridia..o__Clostridiales..f__Lachnospiraceae..g__Butyrivibrio..s__.2	PP	0.821175	0.001
k__Bacteria..p__Firmicutes..c__Clostridia..o__Clostridiales..f__Lachnospiraceae..g__Shuttleworthia..s__.4	PP	0.757454	0.001
k__Bacteria..p__Firmicutes..c__Clostridia..o__Clostridiales..f__Lachnospiraceae.14	PP	0.867208	0.001
k__Bacteria..p__Firmicutes..c__Clostridia..o__Clostridiales..f__Lachnospiraceae.15	PP	0.756742	0.001
k__Bacteria..p__Firmicutes..c__Clostridia..o__Clostridiales..f__Ruminococcaceae..g__..s__.14	PP	0.74231	0.001
k__Bacteria..p__Firmicutes..c__Clostridia..o__Clostridiales..f__Ruminococcaceae..g__..s__.16	PP	0.769231	0.001
k__Bacteria..p__Firmicutes..c__Clostridia..o__Clostridiales..f__Ruminococcaceae..g__..s__.28	PP	0.746452	0.001
k__Bacteria..p__Firmicutes..c__Clostridia..o__Clostridiales..f__Ruminococcaceae..g__..s__.3	PP	0.939198	0.001
k__Bacteria..p__Firmicutes..c__Clostridia..o__Clostridiales..f__Ruminococcaceae..g__..s__.42	PP	0.769231	0.001
k__Bacteria..p__Firmicutes..c__Clostridia..o__Clostridiales..f__Ruminococcaceae..g__Ruminococcus..s__flavefaciens.13	PP	0.769231	0.001
k__Bacteria..p__Firmicutes..c__Clostridia..o__Clostridiales..f__Ruminococcaceae.1	PP	0.759509	0.001
k__Bacteria..p__Firmicutes..c__Clostridia..o__Clostridiales..f__Veillonellaceae..g__Succiniclasticum..s__.6	PP	0.802124	0.001
k__Bacteria..p__Firmicutes..c__Clostridia..o__Clostridiales.10	PP	0.756438	0.001
k__Bacteria..p__Firmicutes..c__Clostridia..o__Clostridiales.5	PP	0.733984	0.001
k__Bacteria..p__Proteobacteria..c__Deltaproteobacteria..o__GMD14H09..f__..g__..s__	PP	0.802322	0.001
k__Bacteria..p__Proteobacteria..c__Deltaproteobacteria..o__Myxococcales..f__0319.6G20..g__..s__	PP	0.890887	0.001
k__Bacteria..p__Proteobacteria..c__Deltaproteobacteria..o__PB19..f__..g__..s__	PP	0.723778	0.001
k__Bacteria..p__SR1..c__..o__..f__..g__..s__	PP	0.78268	0.001
k__Bacteria..p__SR1..c__..o__..f__..g__..s__.1	PP	0.861374	0.001
k__Bacteria..p__Tenericutes..c__Mollicutes..o__Anaeroplasmatales..f__Anaeroplasmataceae..g__..s__	PP	0.923077	0.001
k__Bacteria..p__Tenericutes..c__Mollicutes..o__Anaeroplasmatales..f__Anaeroplasmataceae..g__Anaeroplasma..s__	PP	0.849165	0.001
k__Bacteria..p__Tenericutes..c__Mollicutes..o__RF39..f__..g__..s__.28	PP	0.846154	0.001
k__Bacteria..p__Tenericutes..c__Mollicutes..o__RF39..f__..g__..s__.31	PP	0.722993	0.001
k__Bacteria..p__Tenericutes..c__Mollicutes..o__RF39..f__..g__..s__.32	PP	0.748709	0.001
k__Bacteria..p__Tenericutes..c__Mollicutes..o__RF39..f__..g__..s__.8	PP	0.949559	0.001
k__Bacteria..p__Verrucomicrobia..c__Verruco.5..o__WCHB1.41..f__RFP12..g__..s__.27	PP	0.706491	0.001
k__Bacteria..p__Verrucomicrobia..c__Verruco.5..o__WCHB1.41..f__RFP12..g__..s__.7	PP	0.721285	0.001
k__Bacteria..p__Bacteroidetes..c__Bacteroidia..o__Bacteroidales..f__..g__..s__.77	3	0.699291	0.001
k__Bacteria..p__Bacteroidetes..c__Bacteroidia..o__Bacteroidales..f__.Paraprevotellaceae...g__YRC22..s__.5	3	0.695572	0.001
k__Archaea..p__Euryarchaeota..c__Thermoplasmata..o__E2..f__.Methanomassiliicoccaceae...g__vadinCA11..s__.3	3	0.694182	0.001
k__Bacteria..p__Bacteroidetes..c__Bacteroidia..o__Bacteroidales..f__..g__..s__.85	3	0.692308	0.001
k__Bacteria..p__Bacteroidetes..c__Bacteroidia..o__Bacteroidales..f__.Paraprevotellaceae...g__YRC22..s__.19	3	0.692308	0.001
k__Bacteria..p__Bacteroidetes..c__Bacteroidia..o__Bacteroidales..f__.Paraprevotellaceae...g__YRC22..s__.25	3	0.692308	0.001
k__Bacteria..p__Bacteroidetes..c__Bacteroidia..o__Bacteroidales..f__BS11..g__..s__.10	3	0.692308	0.001
k__Bacteria..p__Bacteroidetes..c__Bacteroidia..o__Bacteroidales..f__BS11..g__..s__.15	3	0.692308	0.001
k__Bacteria..p__Bacteroidetes..c__Bacteroidia..o__Bacteroidales..f__BS11..g__..s__.36	3	0.692308	0.001
k__Bacteria..p__Bacteroidetes..c__Bacteroidia..o__Bacteroidales..f__Prevotellaceae..g__Prevotella..s__.120	3	0.692308	0.001
k__Bacteria..p__Bacteroidetes..c__Bacteroidia..o__Bacteroidales..f__Prevotellaceae..g__Prevotella..s__.184	3	0.692308	0.001
k__Bacteria..p__Cyanobacteria..c__Chloroplast..o__Streptophyta..f__..g__..s__.1	3	0.692308	0.001
k__Bacteria..p__Firmicutes..c__Clostridia..o__Clostridiales..f__..g__..s__.48	3	0.692308	0.001
k__Bacteria..p__Firmicutes..c__Clostridia..o__Clostridiales..f__..g__..s__.93	3	0.692308	0.001
k__Bacteria..p__Firmicutes..c__Clostridia..o__Clostridiales..f__Ruminococcaceae..g__..s__.24	3	0.692308	0.001
k__Bacteria..p__Firmicutes..c__Clostridia..o__Clostridiales..f__Ruminococcaceae..g__..s__.59	3	0.692308	0.001
k__Bacteria..p__Firmicutes..c__Clostridia..o__Clostridiales.29	3	0.692308	0.001
k__Bacteria..p__Bacteroidetes..c__Bacteroidia..o__Bacteroidales..f__Prevotellaceae..g__Prevotella..s__.90	3	0.690739	0.001
k__Bacteria..p__Firmicutes..c__Clostridia..o__Clostridiales..f__Lachnospiraceae..g__..s__.6	3	0.683229	0.001
k__Bacteria..p__Spirochaetes..c__Spirochaetes..o__Spirochaetales..f__Spirochaetaceae..g__Treponema..s__.10	3	0.682621	0.001
k__Bacteria..p__Bacteroidetes..c__Bacteroidia..o__Bacteroidales..f__..g__..s__.138	3	0.682347	0.001
k__Bacteria..p__Bacteroidetes..c__Bacteroidia..o__Bacteroidales..f__Prevotellaceae..g__Prevotella..s__.265	3	0.682217	0.001
k__Bacteria..p__Verrucomicrobia..c__Verruco.5..o__WCHB1.41..f__RFP12..g__..s__.9	3	0.675127	0.001
k__Bacteria..p__SR1..c__..o__..f__..g__..s__.2	3	0.669094	0.001
k__Bacteria..p__Firmicutes..c__Clostridia..o__Clostridiales..f__Lachnospiraceae..g__Shuttleworthia..s__.5	3	0.667303	0.001
k__Bacteria..p__Bacteroidetes..c__Bacteroidia..o__Bacteroidales..f__..g__..s__.111	3	0.665302	0.002
k__Bacteria..p__Planctomycetes..c__Planctomycetia..o__Pirellulales..f__Pirellulaceae..g__..s__.1	3	0.665142	0.001
k__Bacteria..p__Bacteroidetes..c__Bacteroidia..o__Bacteroidales..f__Prevotellaceae..g__Prevotella..s__.186	3	0.662719	0.001
k__Bacteria..p__Firmicutes..c__Clostridia..o__Clostridiales..f__..g__..s__.16	3	0.662133	0.001
k__Bacteria..p__Bacteroidetes..c__Bacteroidia..o__Bacteroidales..f__RF16..g__..s__.2	3	0.660754	0.001
k__Bacteria..p__Bacteroidetes..c__Bacteroidia..o__Bacteroidales..f__Prevotellaceae..g__Prevotella..s__.162	3	0.657529	0.001
k__Bacteria..p__Firmicutes..c__Clostridia..o__Clostridiales..f__Veillonellaceae..g__Selenomonas..s__.1	3	0.654387	0.001
k__Bacteria..p__Verrucomicrobia..c__.Pedosphaerae...o__.Pedosphaerales...f__R4.41B..g__..s__	3	0.653792	0.001
k__Bacteria..p__Firmicutes..c__Clostridia..o__Clostridiales..f__Veillonellaceae..g__Anaerovibrio..s__.2	3	0.652694	0.001
k__Bacteria..p__Bacteroidetes..c__Bacteroidia..o__Bacteroidales..f__Prevotellaceae..g__Prevotella..s__.109	3	0.651096	0.001
k__Bacteria..p__Firmicutes..c__Clostridia..o__Clostridiales..f__Christensenellaceae..g__..s__.3	3	0.650246	0.001
k__Bacteria..p__Firmicutes..c__Clostridia..o__Clostridiales..f__Ruminococcaceae..g__..s__.13	3	0.647582	0.001
k__Bacteria..p__Firmicutes..c__Erysipelotrichi..o__Erysipelotrichales..f__Erysipelotrichaceae..g__Sharpea..s__	3	0.64628	0.003
k__Bacteria..p__Bacteroidetes..c__Bacteroidia..o__Bacteroidales..f__Prevotellaceae..g__Prevotella..s__.22	3	0.64539	0.001
k__Bacteria..p__TM7..c__TM7.3..o__CW040..f__F16..g__..s__	3	0.63808	0.001
k__Bacteria..p__Firmicutes..c__Clostridia..o__Clostridiales..f__Ruminococcaceae..g__Ruminococcus..s__.8	3	0.637084	0.001
k__Bacteria..p__Bacteroidetes..c__Bacteroidia..o__Bacteroidales..f__..g__..s__.82	3	0.635649	0.001
k__Bacteria..p__Bacteroidetes..c__Bacteroidia..o__Bacteroidales..f__Prevotellaceae..g__Prevotella..s__.299	3	0.634245	0.001
k__Bacteria..p__Bacteroidetes..c__Bacteroidia..o__Bacteroidales..f__Prevotellaceae..g__Prevotella..s__.136	3	0.632802	0.001
k__Bacteria..p__Cyanobacteria..c__4C0d.2..o__YS2..f__..g__..s__.6	3	0.632766	0.001
k__Bacteria..p__Bacteroidetes..c__Bacteroidia..o__Bacteroidales..f__Prevotellaceae..g__Prevotella..s__.96	3	0.629626	0.001
k__Bacteria..p__Armatimonadetes..c__SJA.176..o__RB046..f__..g__..s__.1	3	0.627381	0.001
k__Bacteria..p__Bacteroidetes..c__Bacteroidia..o__Bacteroidales..f__.Paraprevotellaceae...g__YRC22..s__.15	3	0.627104	0.001
k__Bacteria..p__Firmicutes..c__Clostridia..o__Clostridiales..f__Ruminococcaceae..g__..s__.36	3	0.625547	0.001
k__Bacteria..p__Firmicutes..c__Clostridia..o__Clostridiales..f__Lachnospiraceae..g__Shuttleworthia..s__	3	0.625445	0.001
k__Bacteria..p__Lentisphaerae..c__.Lentisphaeria...o__Victivallales..f__Victivallaceae..g__..s__	3	0.623818	0.001
k__Bacteria..p__Proteobacteria..c__Deltaproteobacteria..o__GMD14H09..f__..g__..s__.3	3	0.621663	0.001
k__Bacteria..p__Bacteroidetes..c__Bacteroidia..o__Bacteroidales.2	3	0.61574	0.001
k__Bacteria..p__Verrucomicrobia..c__Verruco.5..o__WCHB1.41..f__RFP12..g__..s__.13	3	0.615678	0.002
k__Bacteria..p__Bacteroidetes..c__Bacteroidia..o__Bacteroidales..f__..g__..s__.31	3	0.615385	0.001
k__Bacteria..p__Bacteroidetes..c__Bacteroidia..o__Bacteroidales..f__.Paraprevotellaceae...g__CF231..s__.8	3	0.615385	0.001
k__Bacteria..p__Bacteroidetes..c__Bacteroidia..o__Bacteroidales..f__BS11..g__..s__.13	3	0.615385	0.001
k__Bacteria..p__Bacteroidetes..c__Bacteroidia..o__Bacteroidales..f__BS11..g__..s__.16	3	0.615385	0.001
k__Bacteria..p__Bacteroidetes..c__Bacteroidia..o__Bacteroidales..f__Prevotellaceae..g__..s__.7	3	0.615385	0.001
k__Bacteria..p__Firmicutes..c__Clostridia..o__Clostridiales..f__Ruminococcaceae..g__..s__.53	3	0.615385	0.001
k__Bacteria..p__Firmicutes..c__Clostridia..o__Clostridiales.37	3	0.615385	0.002
k__Bacteria..p__Proteobacteria..c__Alphaproteobacteria..o__RF32..f__..g__..s__.4	3	0.615385	0.002
k__Bacteria..p__SR1..c__..o__..f__..g__..s__.5	3	0.615385	0.001
k__Bacteria..p__SR1..c__..o__..f__..g__..s__.6	3	0.615385	0.001
k__Bacteria..p__Bacteroidetes..c__Bacteroidia..o__Bacteroidales..f__Prevotellaceae..g__Prevotella..s__.59	3	0.611817	0.001
k__Bacteria..p__Armatimonadetes..c__SJA.176..o__RB046..f__..g__..s__	3	0.607031	0.003
k__Bacteria..p__Firmicutes..c__Clostridia..o__Clostridiales..f__Ruminococcaceae..g__Oscillospira..s__.1	3	0.60277	0.001
k__Bacteria..p__Firmicutes..c__Clostridia..o__Clostridiales..f__Ruminococcaceae..g__..s__.1	3	0.60119	0.001
k__Bacteria..p__Bacteroidetes..c__Bacteroidia..o__Bacteroidales..f__..g__..s__.20	3	0.598248	0.001
k__Bacteria..p__Spirochaetes..c__Spirochaetes..o__M2PT2.76..f__..g__..s__	3	0.593148	0.003
k__Bacteria..p__Tenericutes..c__Mollicutes..o__Anaeroplasmatales..f__Anaeroplasmataceae..g__..s__.2	3	0.590067	0.002
k__Bacteria..p__Bacteroidetes..c__Bacteroidia..o__Bacteroidales..f__BS11..g__..s__.14	3	0.588857	0.002
k__Bacteria..p__Firmicutes..c__Clostridia..o__Clostridiales..f__Lachnospiraceae..g__Butyrivibrio..s__.3	3	0.581744	0.001
k__Bacteria..p__Firmicutes..c__Clostridia..o__Clostridiales..f__Lachnospiraceae..g__..s__.25	3	0.580808	0.001
k__Bacteria..p__WPS.2..c__..o__..f__..g__..s__.3	3	0.579573	0.002
k__Bacteria..p__Bacteroidetes..c__Bacteroidia..o__Bacteroidales..f__Prevotellaceae..g__Prevotella..s__.83	3	0.579482	0.001
k__Bacteria..p__Spirochaetes..c__Spirochaetes..o__Spirochaetales..f__Spirochaetaceae..g__Treponema..s__.14	3	0.578965	0.004
k__Bacteria..p__Firmicutes..c__Clostridia..o__Clostridiales..f__Ruminococcaceae..g__..s__.7	3	0.578643	0.001
k__Bacteria..p__Bacteroidetes..c__Bacteroidia..o__Bacteroidales..f__Prevotellaceae..g__Prevotella..s__.70	3	0.576713	0.001
k__Bacteria..p__Bacteroidetes..c__Bacteroidia..o__Bacteroidales..f__Prevotellaceae..g__Prevotella..s__.91	3	0.576562	0.001
k__Bacteria..p__Bacteroidetes..c__Bacteroidia..o__Bacteroidales..f__.Paraprevotellaceae...g__YRC22..s__.6	3	0.574606	0.001
k__Bacteria..p__Bacteroidetes..c__Bacteroidia..o__Bacteroidales..f__..g__..s__.38	3	0.574083	0.002
k__Bacteria..p__Bacteroidetes..c__Bacteroidia..o__Bacteroidales..f__Prevotellaceae..g__Prevotella..s__.86	3	0.571014	0.004
k__Bacteria..p__Planctomycetes..c__Planctomycetia..o__Pirellulales..f__Pirellulaceae..g__..s__.4	3	0.570809	0.001
k__Bacteria..p__Bacteroidetes..c__Bacteroidia..o__Bacteroidales..f__Prevotellaceae..g__Prevotella..s__.89	3	0.567252	0.002
k__Bacteria..p__Lentisphaerae..c__.Lentisphaeria...o__Z20..f__R4.45B..g__..s__.6	3	0.566434	0.001
k__Bacteria..p__Bacteroidetes..c__Bacteroidia..o__Bacteroidales..f__..g__..s__.106	3	0.565849	0.001
k__Bacteria..p__Bacteroidetes..c__Bacteroidia..o__Bacteroidales..f__BS11..g__..s__.4	3	0.564917	0.003
k__Bacteria..p__Bacteroidetes..c__Bacteroidia..o__Bacteroidales..f__..g__..s__.34	3	0.562689	0.001
k__Bacteria..p__Bacteroidetes..c__Bacteroidia..o__Bacteroidales..f__..g__..s__.102	3	0.562615	0.002
k__Bacteria..p__Bacteroidetes..c__Bacteroidia..o__Bacteroidales..f__BS11..g__..s__.23	3	0.559466	0.003
k__Bacteria..p__Bacteroidetes..c__Bacteroidia..o__Bacteroidales..f__BS11..g__..s__.3	3	0.556285	0.002
k__Bacteria..p__Bacteroidetes..c__Bacteroidia..o__Bacteroidales..f__Prevotellaceae..g__Prevotella..s__.241	3	0.554287	0.001
k__Bacteria..p__Bacteroidetes..c__Bacteroidia..o__Bacteroidales..f__.Paraprevotellaceae...g__..s__.20	3	0.553175	0.001
k__Bacteria..p__Verrucomicrobia..c__Verruco.5..o__LD1.PB3..f__..g__..s__	3	0.552556	0.002
k__Bacteria..p__Firmicutes..c__Clostridia..o__Clostridiales..f__Veillonellaceae..g__Selenomonas..s__	3	0.550965	0.004
k__Bacteria..p__Spirochaetes..c__Spirochaetes..o__Sphaerochaetales..f__Sphaerochaetaceae..g__Sphaerochaeta..s__.1	3	0.548989	0.003
k__Bacteria..p__Firmicutes..c__Clostridia..o__Clostridiales..f__Lachnospiraceae.11	3	0.547096	0.001
k__Bacteria..p__SR1..c__..o__..f__..g__..s__.3	3	0.544865	0.002
k__Bacteria..p__Firmicutes..c__Clostridia..o__Clostridiales..f__.Mogibacteriaceae...g__..s__.10	3	0.544736	0.001
k__Bacteria..p__Bacteroidetes..c__Bacteroidia..o__Bacteroidales..f__.Paraprevotellaceae...g__YRC22..s__.40	3	0.540163	0.002
k__Bacteria..p__Proteobacteria..c__Deltaproteobacteria..o__GMD14H09..f__..g__..s__.4	3	0.538462	0.001
k__Bacteria..p__Firmicutes..c__Clostridia..o__Clostridiales..f__Ruminococcaceae..g__..s__.19	3	0.538462	0.001
k__Bacteria..p__Firmicutes..c__Clostridia..o__Clostridiales..f__Veillonellaceae..g__..s__.8	3	0.538462	0.001
k__Bacteria..p__Bacteroidetes..c__Bacteroidia..o__Bacteroidales..f__..g__..s__.71	3	0.538462	0.001
k__Bacteria..p__Bacteroidetes..c__Bacteroidia..o__Bacteroidales..f__Prevotellaceae..g__Prevotella..s__.145	3	0.538462	0.001
k__Bacteria..p__Bacteroidetes..c__Bacteroidia..o__Bacteroidales..f__Bacteroidaceae..g__BF311..s__.2	3	0.538462	0.002
k__Bacteria..p__Firmicutes..c__Clostridia..o__Clostridiales.32	3	0.538462	0.001
k__Bacteria..p__Bacteroidetes..c__Bacteroidia..o__Bacteroidales..f__BS11..g__..s__.38	3	0.538462	0.001
k__Bacteria..p__Firmicutes..c__Clostridia..o__Clostridiales..f__Ruminococcaceae..g__..s__.46	3	0.538462	0.001
k__Bacteria..p__Firmicutes..c__Clostridia..o__Clostridiales..f__Ruminococcaceae..g__..s__.52	3	0.538462	0.001
k__Bacteria..p__Firmicutes..c__Clostridia..o__Clostridiales..f__Lachnospiraceae..g__..s__.44	3	0.538462	0.001
k__Bacteria..p__Firmicutes..c__Clostridia..o__Clostridiales..f__..g__..s__.133	3	0.538462	0.002
k__Bacteria..p__Firmicutes..c__Clostridia..o__Clostridiales..f__..g__..s__.151	3	0.538462	0.001
k__Bacteria..p__Bacteroidetes..c__Bacteroidia..o__Bacteroidales..f__Prevotellaceae..g__Prevotella..s__.334	3	0.538462	0.003
k__Bacteria..p__Firmicutes..c__Clostridia..o__Clostridiales..f__Clostridiaceae..g__Clostridium..s__butyricum	3	0.538462	0.001
k__Bacteria..p__Bacteroidetes..c__Bacteroidia..o__Bacteroidales..f__Prevotellaceae..g__Prevotella..s__.391	3	0.538462	0.001
k__Bacteria..p__Bacteroidetes..c__Bacteroidia..o__Bacteroidales..f__.Paraprevotellaceae...g__YRC22..s__.41	3	0.538462	0.001
k__Bacteria..p__Bacteroidetes..c__Bacteroidia..o__Bacteroidales..f__.Paraprevotellaceae...g__..s__.40	3	0.538462	0.001
k__Bacteria..p__Bacteroidetes..c__Bacteroidia..o__Bacteroidales..f__.Paraprevotellaceae...g__..s__.23	3	0.538181	0.001
k__Bacteria..p__Firmicutes..c__Clostridia..o__Clostridiales..f__Christensenellaceae..g__..s__.1	3	0.537698	0.001
k__Bacteria..p__LD1..c__..o__..f__..g__..s__	3	0.537479	0.002
k__Bacteria..p__SR1..c__..o__..f__..g__..s__.4	3	0.535413	0.002
k__Bacteria..p__Firmicutes..c__Clostridia..o__Clostridiales..f__Ruminococcaceae..g__..s__.45	3	0.535082	0.001
k__Bacteria..p__Firmicutes..c__Clostridia..o__Clostridiales..f__Ruminococcaceae..g__..s__.10	3	0.532306	0.001
k__Bacteria..p__Proteobacteria..c__Betaproteobacteria..o__Burkholderiales..f__Alcaligenaceae..g__Sutterella..s__	3	0.531946	0.002
k__Bacteria..p__Bacteroidetes..c__Bacteroidia..o__Bacteroidales..f__..g__..s__.26	3	0.525069	0.003
k__Bacteria..p__Bacteroidetes..c__Bacteroidia..o__Bacteroidales..f__BS11..g__..s__.22	3	0.523698	0.002
k__Bacteria..p__Verrucomicrobia..c__Verruco.5..o__WCHB1.41..f__RFP12..g__..s__.16	3	0.521463	0.004
k__Bacteria..p__Bacteroidetes..c__Bacteroidia..o__Bacteroidales..f__..g__..s__.60	3	0.521362	0.001
k__Bacteria..p__Spirochaetes..c__Spirochaetes..o__Spirochaetales..f__Spirochaetaceae..g__..s__	3	0.519993	0.003
k__Bacteria..p__Firmicutes..c__Clostridia..o__Clostridiales..f__.Mogibacteriaceae...g__..s__.13	3	0.519902	0.001
k__Bacteria..p__Firmicutes..c__Clostridia..o__Clostridiales..f__Ruminococcaceae..g__Oscillospira..s__.4	3	0.518814	0.002
k__Bacteria..p__Firmicutes..c__Clostridia..o__Clostridiales.9	3	0.518388	0.002
k__Bacteria..p__Actinobacteria..c__Coriobacteriia..o__Coriobacteriales..f__Coriobacteriaceae.1	3	0.517512	0.005
k__Bacteria..p__Firmicutes..c__Clostridia..o__Clostridiales..f__Lachnospiraceae.9	3	0.517384	0.002
k__Bacteria..p__Bacteroidetes..c__Bacteroidia..o__Bacteroidales..f__Prevotellaceae..g__Prevotella..s__.23	3	0.511066	0.01
k__Bacteria..p__Bacteroidetes..c__Bacteroidia..o__Bacteroidales..f__BS11..g__..s__.1	3	0.510826	0.002
k__Bacteria..p__Firmicutes..c__Clostridia..o__Clostridiales..f__Lachnospiraceae..g__..s__.23	3	0.510823	0.003
k__Bacteria..p__Proteobacteria..c__Deltaproteobacteria..o__GMD14H09..f__..g__..s__.1	3	0.510687	0.004
k__Bacteria..p__Bacteroidetes..c__Bacteroidia..o__Bacteroidales..f__.Paraprevotellaceae...g__CF231..s__.3	3	0.510572	0.004
k__Bacteria..p__Bacteroidetes..c__Bacteroidia..o__Bacteroidales..f__Prevotellaceae..g__Prevotella..s__.104	3	0.50521	0.018
k__Bacteria..p__Firmicutes..c__Clostridia..o__Clostridiales..f__Clostridiaceae..g__Clostridium..s__.2	3	0.502982	0.007
k__Bacteria..p__Bacteroidetes..c__Bacteroidia..o__Bacteroidales..f__.Paraprevotellaceae...g__YRC22..s__	3	0.501942	0.003
k__Bacteria..p__Bacteroidetes..c__Bacteroidia..o__Bacteroidales..f__Prevotellaceae..g__Prevotella..s__.95	3	0.501057	0.005
k__Bacteria..p__Bacteroidetes..c__Bacteroidia..o__Bacteroidales..f__RF16..g__..s__.7	3	0.499168	0.004
k__Bacteria..p__Bacteroidetes..c__Bacteroidia..o__Bacteroidales..f__..g__..s__.65	3	0.498575	0.001
k__Bacteria..p__Firmicutes..c__Clostridia..o__Clostridiales..f__Ruminococcaceae..g__..s__.122	3	0.497999	0.001
k__Bacteria..p__Bacteroidetes..c__Bacteroidia..o__Bacteroidales..f__.Paraprevotellaceae...g__..s__.10	3	0.496567	0.007
k__Bacteria..p__Bacteroidetes..c__Bacteroidia..o__Bacteroidales..f__Prevotellaceae..g__Prevotella..s__.92	3	0.496422	0.008
k__Bacteria..p__Firmicutes..c__Clostridia..o__Clostridiales..f__Lachnospiraceae.1	3	0.496067	0.003
k__Bacteria..p__Bacteroidetes..c__Bacteroidia..o__Bacteroidales..f__Prevotellaceae..g__Prevotella..s__.105	3	0.495314	0.01
k__Archaea..p__Euryarchaeota..c__Thermoplasmata..o__E2..f__.Methanomassiliicoccaceae...g__vadinCA11..s__	3	0.495163	0.002
k__Bacteria..p__Bacteroidetes..c__Bacteroidia..o__Bacteroidales..f__Prevotellaceae..g__Prevotella..s__.125	3	0.49465	0.009
k__Bacteria..p__Proteobacteria..c__Deltaproteobacteria..o__Desulfovibrionales..f__Desulfovibrionaceae..g__..s__	3	0.494015	0.023
k__Bacteria..p__Tenericutes..c__Mollicutes..o__RF39..f__..g__..s__.7	3	0.493897	0.007
k__Bacteria..p__Spirochaetes..c__Spirochaetes..o__Spirochaetales..f__Spirochaetaceae..g__Treponema..s__.21	3	0.493039	0.002
k__Bacteria..p__Tenericutes..c__Mollicutes..o__RF39..f__..g__..s__.1	3	0.491731	0.013
k__Bacteria..p__Bacteroidetes..c__Bacteroidia..o__Bacteroidales..f__Prevotellaceae..g__Prevotella..s__.178	3	0.490987	0.005
k__Bacteria..p__Bacteroidetes..c__Bacteroidia..o__Bacteroidales..f__..g__..s__.187	3	0.488984	0.001
k__Bacteria..p__Bacteroidetes..c__Bacteroidia..o__Bacteroidales..f__Prevotellaceae..g__Prevotella..s__.193	3	0.487132	0.002
k__Bacteria..p__Bacteroidetes..c__Bacteroidia..o__Bacteroidales..f__Prevotellaceae..g__Prevotella.2	3	0.485211	0.015
k__Bacteria..p__Firmicutes..c__Clostridia..o__Clostridiales..f__..g__..s__	3	0.485135	0.002
k__Archaea..p__Euryarchaeota..c__Thermoplasmata..o__E2..f__.Methanomassiliicoccaceae...g__vadinCA11..s__.5	3	0.484633	0.006
k__Bacteria..p__Firmicutes..c__Clostridia..o__Clostridiales..f__Lachnospiraceae.7	3	0.483237	0.004
k__Bacteria..p__Bacteroidetes..c__Bacteroidia..o__Bacteroidales..f__Prevotellaceae..g__Prevotella..s__.11	3	0.481514	0.011
k__Bacteria..p__Bacteroidetes..c__Bacteroidia..o__Bacteroidales..f__Prevotellaceae..g__Prevotella..s__.257	3	0.479638	0.004
k__Bacteria..p__Bacteroidetes..c__Bacteroidia..o__Bacteroidales..f__..g__..s__.153	3	0.479262	0.009
k__Bacteria..p__Cyanobacteria..c__4C0d.2..o__YS2..f__..g__..s__.18	3	0.479241	0.002
k__Bacteria..p__Firmicutes..c__Clostridia..o__Clostridiales..f__Lachnospiraceae..g__Coprococcus..s__.19	3	0.478635	0.001
k__Bacteria..p__Firmicutes..c__Clostridia..o__Clostridiales..f__Lachnospiraceae.16	3	0.473484	0.003
k__Bacteria..p__Bacteroidetes..c__Bacteroidia..o__Bacteroidales..f__.Paraprevotellaceae...g__YRC22..s__.14	3	0.473335	0.006
k__Bacteria..p__Spirochaetes..c__Spirochaetes..o__Sphaerochaetales..f__Sphaerochaetaceae..g__Sphaerochaeta..s__.2	3	0.472852	0.003
k__Bacteria..p__Bacteroidetes..c__Bacteroidia..o__Bacteroidales..f__Prevotellaceae..g__Prevotella..s__.60	3	0.47147	0.018
k__Bacteria..p__Firmicutes..c__Clostridia..o__Clostridiales.27	3	0.46704	0.004
k__Bacteria..p__Bacteroidetes..c__Bacteroidia..o__Bacteroidales..f__Prevotellaceae..g__Prevotella..s__.97	3	0.466258	0.016
k__Bacteria..p__Firmicutes..c__Clostridia..o__Clostridiales..f__Ruminococcaceae..g__Oscillospira..s__.6	3	0.466238	0.006
k__Bacteria..p__Bacteroidetes..c__Bacteroidia..o__Bacteroidales..f__Prevotellaceae..g__Prevotella..s__.287	3	0.464052	0.004
k__Bacteria..p__Actinobacteria..c__Coriobacteriia..o__Coriobacteriales..f__Coriobacteriaceae..g__..s__.2	3	0.463592	0.022
k__Bacteria..p__Bacteroidetes..c__Bacteroidia..o__Bacteroidales..f__..g__..s__.43	3	0.463366	0.003
k__Bacteria..p__Bacteroidetes..c__Bacteroidia..o__Bacteroidales..f__..g__..s__.12	3	0.462616	0.01
k__Bacteria..p__Bacteroidetes..c__Bacteroidia..o__Bacteroidales..f__BS11..g__..s__.17	3	0.461538	0.003
k__Bacteria..p__Bacteroidetes..c__Bacteroidia..o__Bacteroidales..f__..g__..s__.44	3	0.461538	0.004
k__Bacteria..p__Bacteroidetes..c__Bacteroidia..o__Bacteroidales..f__BS11..g__..s__.21	3	0.461538	0.005
k__Bacteria..p__Firmicutes..c__Clostridia..o__Clostridiales..f__Ruminococcaceae..g__Oscillospira..s__.3	3	0.461538	0.002
k__Bacteria..p__Firmicutes..c__Clostridia..o__Clostridiales..f__..g__..s__.66	3	0.461538	0.003
k__Bacteria..p__Bacteroidetes..c__Bacteroidia..o__Bacteroidales..f__.Paraprevotellaceae...g__..s__.12	3	0.461538	0.004
k__Bacteria..p__Firmicutes..c__Clostridia..o__Clostridiales..f__Ruminococcaceae..g__..s__.41	3	0.461538	0.002
k__Bacteria..p__Firmicutes..c__Clostridia..o__Clostridiales..f__Ruminococcaceae..g__..s__.44	3	0.461538	0.003
k__Bacteria..p__Bacteroidetes..c__Bacteroidia..o__Bacteroidales..f__Prevotellaceae..g__Prevotella..s__.187	3	0.461538	0.002
k__Bacteria..p__Tenericutes..c__Mollicutes..o__RF39..f__..g__..s__.26	3	0.461538	0.003
k__Bacteria..p__Bacteroidetes..c__Bacteroidia..o__Bacteroidales..f__..g__..s__.137	3	0.461538	0.001
k__Bacteria..p__Bacteroidetes..c__Bacteroidia..o__Bacteroidales..f__BS11..g__..s__.40	3	0.461538	0.002
k__Archaea..p__Euryarchaeota..c__Thermoplasmata..o__E2..f__.Methanomassiliicoccaceae...g__vadinCA11..s__.10	3	0.461538	0.002
k__Bacteria..p__Tenericutes..c__Mollicutes..o__RF39..f__..g__..s__.51	3	0.461538	0.002
k__Bacteria..p__Actinobacteria..c__Coriobacteriia..o__Coriobacteriales..f__Coriobacteriaceae..g__..s__.15	3	0.461538	0.002
k__Bacteria..p__Firmicutes..c__Clostridia..o__Clostridiales..f__Ruminococcaceae..g__Ruminococcus..s__flavefaciens.15	3	0.461538	0.005
k__Bacteria..p__Verrucomicrobia..c__Verruco.5..o__WCHB1.41..f__..g__..s__.5	3	0.461538	0.002
k__Bacteria..p__Cyanobacteria..c__4C0d.2..o__YS2..f__..g__..s__.31	3	0.461538	0.002
k__Bacteria..p__Tenericutes..c__Mollicutes..o__RF39..f__..g__..s__.64	3	0.461538	0.001
k__Bacteria..p__Firmicutes..c__Clostridia..o__Clostridiales..f__Clostridiaceae..g__..s__.1	3	0.461538	0.004
k__Bacteria..p__Bacteroidetes..c__Bacteroidia..o__Bacteroidales..f__Prevotellaceae..g__Prevotella..s__.319	3	0.461538	0.003
k__Bacteria..p__Bacteroidetes..c__Bacteroidia..o__Bacteroidales..f__Prevotellaceae..g__Prevotella..s__.329	3	0.461538	0.002
k__Bacteria..p__Bacteroidetes..c__Bacteroidia..o__Bacteroidales..f__Prevotellaceae..g__Prevotella..s__.345	3	0.461538	0.001
k__Bacteria..p__Firmicutes..c__Clostridia..o__Clostridiales..f__Lachnospiraceae..g__..s__.78	3	0.461538	0.001
k__Bacteria..p__Firmicutes..c__Clostridia..o__Clostridiales..f__Lachnospiraceae..g__..s__.79	3	0.461538	0.002
k__Bacteria..p__Bacteroidetes..c__Bacteroidia..o__Bacteroidales..f__RF16..g__..s__.24	3	0.461538	0.006
k__Bacteria..p__Bacteroidetes..c__Bacteroidia..o__Bacteroidales..f__Prevotellaceae..g__Prevotella..s__.442	3	0.461538	0.002
k__Bacteria..p__Bacteroidetes..c__Bacteroidia..o__Bacteroidales..f__Prevotellaceae..g__Prevotella..s__.169	3	0.458544	0.03
k__Bacteria..p__Bacteroidetes..c__Bacteroidia..o__Bacteroidales..f__Prevotellaceae..g__Prevotella..s__.30	3	0.456498	0.005
k__Bacteria..p__Bacteroidetes..c__Bacteroidia..o__Bacteroidales..f__Prevotellaceae..g__Prevotella..s__.249	3	0.45561	0.007
k__Bacteria..p__Bacteroidetes..c__Bacteroidia..o__Bacteroidales..f__Prevotellaceae..g__Prevotella..s__.149	3	0.454955	0.003
k__Bacteria..p__Bacteroidetes..c__Bacteroidia..o__Bacteroidales..f__Prevotellaceae..g__Prevotella..s__.154	3	0.454072	0.007
k__Bacteria..p__Firmicutes..c__Clostridia..o__Clostridiales..f__Ruminococcaceae..g__..s__.5	3	0.453915	0.003
k__Bacteria..p__Verrucomicrobia..c__Verruco.5..o__WCHB1.41..f__RFP12..g__..s__	3	0.453522	0.004
k__Bacteria..p__Bacteroidetes..c__Bacteroidia..o__Bacteroidales..f__..g__..s__.226	3	0.450973	0.004
k__Bacteria..p__Bacteroidetes..c__Bacteroidia..o__Bacteroidales..f__..g__..s__.83	3	0.450636	0.005
k__Bacteria..p__Firmicutes..c__Clostridia..o__Clostridiales..f__..g__..s__.37	3	0.449189	0.009
k__Bacteria..p__Bacteroidetes..c__Bacteroidia..o__Bacteroidales..f__..g__..s__.200	3	0.448135	0.003
k__Bacteria..p__Firmicutes..c__Clostridia..o__Clostridiales.69	3	0.447247	0.007
k__Archaea..p__Euryarchaeota..c__Thermoplasmata..o__E2..f__.Methanomassiliicoccaceae...g__vadinCA11..s__.2	3	0.445103	0.016
k__Bacteria..p__Verrucomicrobia..c__Verruco.5..o__WCHB1.41..f__RFP12..g__..s__.12	3	0.443584	0.005
k__Bacteria..p__Bacteroidetes..c__Bacteroidia..o__Bacteroidales..f__..g__..s__.17	3	0.440696	0.039
k__Bacteria..p__Cyanobacteria..c__4C0d.2..o__YS2..f__..g__..s__.48	3	0.438569	0.002
k__Bacteria..p__Tenericutes..c__Mollicutes..o__RF39..f__..g__..s__.20	3	0.438224	0.003
k__Bacteria..p__Bacteroidetes..c__Bacteroidia..o__Bacteroidales..f__..g__..s__.18	3	0.437973	0.036
k__Bacteria..p__Firmicutes..c__Clostridia..o__Clostridiales.14	3	0.435871	0.006
k__Bacteria..p__Bacteroidetes..c__Bacteroidia..o__Bacteroidales..f__Prevotellaceae..g__Prevotella..s__.176	3	0.434438	0.005
k__Bacteria..p__Bacteroidetes..c__Bacteroidia..o__Bacteroidales..f__Prevotellaceae..g__Prevotella..s__.216	3	0.433672	0.005
k__Bacteria..p__Firmicutes..c__Clostridia..o__Clostridiales..f__Lachnospiraceae..g__..s__.21	3	0.432368	0.011
k__Bacteria..p__Bacteroidetes..c__Bacteroidia..o__Bacteroidales..f__Prevotellaceae..g__Prevotella..s__.262	3	0.432131	0.002
k__Bacteria..p__Firmicutes..c__Clostridia..o__Clostridiales..f__..g__..s__.24	3	0.430539	0.012
k__Bacteria..p__Bacteroidetes..c__Bacteroidia..o__Bacteroidales..f__.Paraprevotellaceae...g__YRC22..s__.17	3	0.429565	0.011
k__Bacteria..p__Firmicutes..c__Clostridia..o__Clostridiales..f__Clostridiaceae..g__Clostridium..s__.7	3	0.429172	0.039
k__Bacteria..p__Bacteroidetes..c__Bacteroidia..o__Bacteroidales..f__Prevotellaceae..g__Prevotella..s__.73	3	0.426875	0.001
k__Bacteria..p__Bacteroidetes..c__Bacteroidia..o__Bacteroidales..f__Prevotellaceae..g__Prevotella..s__.61	3	0.42658	0.024
k__Bacteria..p__Bacteroidetes..c__Bacteroidia..o__Bacteroidales..f__Prevotellaceae..g__..s__.10	3	0.421143	0.004
k__Bacteria..p__Firmicutes..c__Clostridia..o__Clostridiales..f__Ruminococcaceae..g__..s__.31	3	0.419896	0.016
k__Bacteria..p__Tenericutes..c__Mollicutes..o__RF39..f__..g__..s__.16	3	0.419326	0.005
k__Bacteria..p__Bacteroidetes..c__Bacteroidia..o__Bacteroidales..f__Prevotellaceae..g__Prevotella..s__.142	3	0.416308	0.023
k__Bacteria..p__Firmicutes..c__Erysipelotrichi..o__Erysipelotrichales..f__Erysipelotrichaceae..g__L7A_E11..s__.6	3	0.415727	0.005
k__Bacteria..p__Firmicutes..c__Clostridia..o__Clostridiales..f__Ruminococcaceae..g__Ruminococcus..s__.42	3	0.415582	0.002
k__Bacteria..p__Firmicutes..c__Bacilli..o__Lactobacillales..f__Streptococcaceae..g__Streptococcus..s__	3	0.413541	0.014
k__Bacteria..p__Bacteroidetes..c__Bacteroidia..o__Bacteroidales..f__Prevotellaceae..g__Prevotella..s__.209	3	0.413198	0.019
k__Bacteria..p__Bacteroidetes..c__Bacteroidia..o__Bacteroidales..f__Prevotellaceae..g__Prevotella..s__.205	3	0.412697	0.036
k__Bacteria..p__Bacteroidetes..c__Bacteroidia..o__Bacteroidales..f__.Paraprevotellaceae...g__..s__.11	3	0.412182	0.012
k__Bacteria..p__Firmicutes..c__Clostridia..o__Clostridiales.65	3	0.409611	0.005
k__Bacteria..p__Lentisphaerae..c__.Lentisphaeria...o__Z20..f__R4.45B..g__..s__	3	0.407179	0.037
k__Bacteria..p__Bacteroidetes..c__Bacteroidia..o__Bacteroidales..f__..g__..s__.202	3	0.407115	0.007
k__Bacteria..p__Bacteroidetes..c__Bacteroidia..o__Bacteroidales..f__.Paraprevotellaceae...g__YRC22..s__.30	3	0.406049	0.008
k__Bacteria..p__Bacteroidetes..c__Bacteroidia..o__Bacteroidales..f__Prevotellaceae..g__Prevotella..s__.159	3	0.405385	0.005
k__Bacteria..p__Bacteroidetes..c__Bacteroidia..o__Bacteroidales..f__Prevotellaceae..g__Prevotella..s__.290	3	0.403824	0.006
k__Bacteria..p__Bacteroidetes..c__Bacteroidia..o__Bacteroidales..f__..g__..s__.172	3	0.402502	0.006
k__Bacteria..p__Firmicutes..c__Clostridia..o__Clostridiales..f__Ruminococcaceae..g__..s__.25	3	0.401705	0.009
k__Bacteria..p__Bacteroidetes..c__Bacteroidia..o__Bacteroidales..f__.Paraprevotellaceae...g__CF231..s__.19	3	0.400693	0.016
k__Bacteria..p__Bacteroidetes..c__Bacteroidia..o__Bacteroidales..f__Prevotellaceae..g__Prevotella..s__.161	3	0.398466	0.02
k__Bacteria..p__Bacteroidetes..c__Bacteroidia..o__Bacteroidales..f__..g__..s__.57	3	0.396237	0.012
k__Bacteria..p__Spirochaetes..c__Spirochaetes..o__M2PT2.76..f__..g__..s__.1	3	0.394707	0.007
k__Bacteria..p__Bacteroidetes..c__Bacteroidia..o__Bacteroidales..f__.Paraprevotellaceae...g__CF231..s__.12	3	0.392859	0.018
k__Bacteria..p__Firmicutes..c__Clostridia..o__Clostridiales..f__Ruminococcaceae..g__Ruminococcus..s__.11	3	0.392767	0.026
k__Bacteria..p__Bacteroidetes..c__Bacteroidia..o__Bacteroidales..f__..g__..s__.37	3	0.391605	0.009
k__Bacteria..p__Bacteroidetes..c__Bacteroidia..o__Bacteroidales..f__.Paraprevotellaceae...g__YRC22..s__.9	3	0.39132	0.031
k__Bacteria..p__Bacteroidetes..c__Bacteroidia..o__Bacteroidales..f__Prevotellaceae..g__Prevotella..s__.212	3	0.385983	0.026
k__Bacteria..p__Bacteroidetes..c__Bacteroidia..o__Bacteroidales..f__..g__..s__.119	3	0.385212	0.01
k__Bacteria..p__Bacteroidetes..c__Bacteroidia..o__Bacteroidales..f__BS11..g__..s__.12	3	0.384615	0.005
k__Bacteria..p__Bacteroidetes..c__Bacteroidia..o__Bacteroidales..f__BS11..g__..s__.26	3	0.384615	0.004
k__Bacteria..p__Tenericutes..c__Mollicutes..o__RF39..f__..g__..s__.18	3	0.384615	0.003
k__Bacteria..p__Firmicutes..c__Clostridia..o__Clostridiales.30	3	0.384615	0.004
k__Bacteria..p__Firmicutes..c__Erysipelotrichi..o__Erysipelotrichales..f__Erysipelotrichaceae..g__Bulleidia..s__.3	3	0.384615	0.005
k__Bacteria..p__Bacteroidetes..c__Bacteroidia..o__Bacteroidales.6	3	0.384615	0.006
k__Bacteria..p__Firmicutes..c__Clostridia..o__Clostridiales..f__Lachnospiraceae..g__..s__.38	3	0.384615	0.01
k__Bacteria..p__Firmicutes..c__Clostridia..o__Clostridiales..f__..g__..s__.100	3	0.384615	0.008
k__Archaea..p__Euryarchaeota..c__Thermoplasmata..o__E2..f__.Methanomassiliicoccaceae...g__vadinCA11..s__.9	3	0.384615	0.006
k__Bacteria..p__Proteobacteria..c__Deltaproteobacteria..o__Desulfovibrionales..f__Desulfovibrionaceae..g__Bilophila..s__	3	0.384615	0.008
k__Bacteria..p__Fibrobacteres..c__Fibrobacteria..o__Fibrobacterales..f__Fibrobacteraceae..g__Fibrobacter..s__succinogenes.9	3	0.384615	0.009
k__Bacteria..p__WPS.2..c__..o__..f__..g__..s__.4	3	0.384615	0.011
k__Bacteria..p__Firmicutes..c__Clostridia..o__Clostridiales..f__Ruminococcaceae..g__..s__.56	3	0.384615	0.014
k__Bacteria..p__Bacteroidetes..c__Bacteroidia..o__Bacteroidales..f__.Paraprevotellaceae...g__..s__.18	3	0.384615	0.006
k__Bacteria..p__Firmicutes..c__Clostridia..o__Clostridiales..f__Ruminococcaceae..g__..s__.63	3	0.384615	0.007
k__Bacteria..p__Tenericutes..c__Mollicutes..o__RF39..f__..g__..s__.55	3	0.384615	0.004
k__Bacteria..p__Bacteroidetes..c__Bacteroidia..o__Bacteroidales..f__..g__..s__.174	3	0.384615	0.004
k__Bacteria..p__Bacteroidetes..c__Bacteroidia..o__Bacteroidales..f__..g__..s__.176	3	0.384615	0.01
k__Bacteria..p__Proteobacteria..c__Deltaproteobacteria..o__PB19..f__..g__..s__.1	3	0.384615	0.006
k__Bacteria..p__Firmicutes..c__Clostridia..o__Clostridiales..f__Ruminococcaceae..g__..s__.80	3	0.384615	0.007
k__Bacteria..p__Bacteroidetes..c__Bacteroidia..o__Bacteroidales..f__RF16..g__..s__.10	3	0.384615	0.009
k__Bacteria..p__Firmicutes..c__Clostridia..o__Clostridiales..f__Lachnospiraceae..g__..s__.65	3	0.384615	0.007
k__Bacteria..p__Firmicutes..c__Clostridia..o__Clostridiales.61	3	0.384615	0.008
k__Bacteria..p__Bacteroidetes..c__Bacteroidia..o__Bacteroidales..f__..g__..s__.229	3	0.384615	0.006
k__Bacteria..p__Bacteroidetes..c__Bacteroidia..o__Bacteroidales..f__.Paraprevotellaceae...g__YRC22..s__.36	3	0.384615	0.012
k__Bacteria..p__Tenericutes..c__Mollicutes..o__RF39..f__..g__..s__.103	3	0.384615	0.004
k__Bacteria..p__Firmicutes..c__Clostridia..o__Clostridiales..f__..g__..s__.250	3	0.384615	0.008
k__Bacteria..p__Proteobacteria..c__Deltaproteobacteria..o__GMD14H09..f__..g__..s__.23	3	0.384615	0.006
k__Bacteria..p__Firmicutes..c__Clostridia..o__Clostridiales..f__..g__..s__.254	3	0.384615	0.007
k__Bacteria..p__Bacteroidetes..c__Bacteroidia..o__Bacteroidales..f__..g__..s__.262	3	0.384615	0.009
k__Bacteria..p__Firmicutes..c__Clostridia..o__Clostridiales..f__..g__..s__.270	3	0.384615	0.005
k__Bacteria..p__Bacteroidetes..c__Bacteroidia..o__Bacteroidales..f__Prevotellaceae..g__Prevotella..s__.428	3	0.384615	0.005
k__Bacteria..p__Tenericutes..c__Mollicutes..o__..f__..g__..s__.1	3	0.384615	0.011
k__Bacteria..p__Firmicutes..c__Clostridia..o__Clostridiales..f__Ruminococcaceae..g__..s__.216	3	0.384615	0.008
k__Bacteria..p__Firmicutes..c__Clostridia..o__Clostridiales..f__Lachnospiraceae..g__..s__.136	3	0.384615	0.006
k__Bacteria..p__Firmicutes..c__Clostridia..o__Clostridiales..f__Ruminococcaceae..g__Ruminococcus..s__albus.1	3	0.382783	0.025
k__Bacteria..p__Firmicutes..c__Clostridia..o__Clostridiales..f__Ruminococcaceae..g__..s__.23	3	0.380392	0.002
k__Bacteria..p__Bacteroidetes..c__Bacteroidia..o__Bacteroidales..f__Prevotellaceae..g__Prevotella..s__.231	3	0.377959	0.019
k__Bacteria..p__Bacteroidetes..c__Bacteroidia..o__Bacteroidales..f__Prevotellaceae..g__Prevotella..s__.166	3	0.372385	0.02
k__Bacteria..p__Bacteroidetes..c__Bacteroidia..o__Bacteroidales..f__Prevotellaceae..g__Prevotella..s__.213	3	0.370052	0.009
k__Bacteria..p__Verrucomicrobia..c__Verruco.5..o__WCHB1.41..f__RFP12..g__..s__.34	3	0.366049	0.032
k__Bacteria..p__Bacteroidetes..c__Bacteroidia..o__Bacteroidales..f__Prevotellaceae..g__Prevotella..s__.297	3	0.36577	0.016
k__Bacteria..p__Proteobacteria..c__Deltaproteobacteria..o__GMD14H09..f__..g__..s__.6	3	0.36257	0.009
k__Bacteria..p__Bacteroidetes..c__Bacteroidia..o__Bacteroidales..f__Prevotellaceae..g__Prevotella..s__.314	3	0.361695	0.007
k__Bacteria..p__Bacteroidetes..c__Bacteroidia..o__Bacteroidales..f__Prevotellaceae..g__Prevotella..s__.275	3	0.359812	0.016
k__Bacteria..p__Bacteroidetes..c__Bacteroidia..o__Bacteroidales..f__..g__..s__.105	3	0.359379	0.01
k__Bacteria..p__Cyanobacteria..c__4C0d.2..o__YS2..f__..g__..s__.15	3	0.358422	0.006
k__Bacteria..p__Firmicutes..c__Clostridia..o__Clostridiales..f__Ruminococcaceae..g__..s__.64	3	0.357641	0.007
k__Bacteria..p__Cyanobacteria..c__4C0d.2..o__YS2..f__..g__..s__.26	3	0.356477	0.007
k__Bacteria..p__Firmicutes..c__Clostridia..o__Clostridiales..f__Ruminococcaceae..g__..s__.85	3	0.356404	0.007
k__Bacteria..p__Firmicutes..c__Clostridia..o__Clostridiales..f__..g__..s__.31	3	0.352772	0.044
k__Bacteria..p__Firmicutes..c__Clostridia..o__Clostridiales..f__Lachnospiraceae..g__Clostridium..s__aminophilum	3	0.351535	0.03
k__Bacteria..p__Bacteroidetes..c__Bacteroidia..o__Bacteroidales..f__.Paraprevotellaceae...g__..s__.14	3	0.3509	0.013
k__Bacteria..p__Bacteroidetes..c__Bacteroidia..o__Bacteroidales..f__Prevotellaceae..g__..s__.9	3	0.35011	0.022
k__Bacteria..p__Bacteroidetes..c__Bacteroidia..o__Bacteroidales..f__Prevotellaceae..g__Prevotella..s__.157	3	0.349396	0.036
k__Bacteria..p__Bacteroidetes..c__Bacteroidia..o__Bacteroidales..f__..g__..s__.192	3	0.340262	0.022
k__Bacteria..p__Firmicutes..c__Clostridia..o__Clostridiales..f__Ruminococcaceae..g__..s__.6	3	0.339788	0.023
k__Bacteria..p__Tenericutes..c__Mollicutes..o__RF39..f__..g__..s__.4	3	0.339201	0.019
k__Bacteria..p__Bacteroidetes..c__Bacteroidia..o__Bacteroidales..f__.Paraprevotellaceae...g__CF231..s__.47	3	0.337666	0.025
k__Bacteria..p__Bacteroidetes..c__Bacteroidia..o__Bacteroidales..f__Prevotellaceae..g__Prevotella..s__.227	3	0.337505	0.027
k__Bacteria..p__Cyanobacteria..c__4C0d.2..o__YS2..f__..g__..s__.12	3	0.337022	0.014
k__Bacteria..p__Bacteroidetes..c__Bacteroidia..o__Bacteroidales..f__.Paraprevotellaceae...g__YRC22..s__.39	3	0.335825	0.029
k__Bacteria..p__Verrucomicrobia..c__Verruco.5..o__WCHB1.41..f__WCHB1.25..g__..s__.3	3	0.335623	0.035
k__Bacteria..p__Bacteroidetes..c__Bacteroidia..o__Bacteroidales..f__Prevotellaceae..g__Prevotella..s__.346	3	0.333561	0.019
k__Bacteria..p__Firmicutes..c__Clostridia..o__Clostridiales..f__Ruminococcaceae..g__Ruminococcus..s__albus.5	3	0.331209	0.019
k__Bacteria..p__Bacteroidetes..c__Bacteroidia..o__Bacteroidales..f__Prevotellaceae..g__Prevotella..s__.273	3	0.329297	0.02
k__Bacteria..p__Firmicutes..c__Clostridia..o__Clostridiales..f__Eubacteriaceae..g__Anaerofustis..s__	3	0.329279	0.022
k__Bacteria..p__Tenericutes..c__RF3..o__ML615J.28..f__..g__..s__	3	0.328624	0.014
k__Bacteria..p__Bacteroidetes..c__Bacteroidia..o__Bacteroidales..f__..g__..s__.151	3	0.321948	0.025
k__Bacteria..p__Bacteroidetes..c__Bacteroidia..o__Bacteroidales..f__Prevotellaceae..g__Prevotella..s__.431	3	0.320966	0.02
k__Bacteria..p__Firmicutes..c__Clostridia..o__Clostridiales..f__..g__..s__.306	3	0.320759	0.026
k__Bacteria..p__Firmicutes..c__Clostridia..o__Clostridiales..f__.Mogibacteriaceae...g__Mogibacterium..s__.1	3	0.320081	0.035
k__Bacteria..p__Verrucomicrobia..c__Verruco.5..o__WCHB1.41..f__RFP12..g__..s__.43	3	0.319154	0.023
k__Bacteria..p__Bacteroidetes..c__Bacteroidia..o__Bacteroidales..f__Prevotellaceae..g__Prevotella..s__.308	3	0.317034	0.045
k__Bacteria..p__Proteobacteria..c__Deltaproteobacteria..o__GMD14H09..f__..g__..s__.5	3	0.314354	0.028
k__Bacteria..p__Firmicutes..c__Clostridia..o__Clostridiales..f__..g__..s__.103	3	0.314257	0.029
k__Bacteria..p__Bacteroidetes..c__Bacteroidia..o__Bacteroidales..f__Prevotellaceae..g__Prevotella..s__.323	3	0.312189	0.034
k__Bacteria..p__Bacteroidetes..c__Bacteroidia..o__Bacteroidales..f__..g__..s__.58	3	0.311967	0.029
k__Bacteria..p__Tenericutes..c__Mollicutes..o__Anaeroplasmatales..f__Anaeroplasmataceae..g__gut..s__metagenome	3	0.309588	0.028
k__Bacteria..p__Bacteroidetes..c__Bacteroidia..o__Bacteroidales..f__.Paraprevotellaceae...g__YRC22..s__.27	3	0.309112	0.04
k__Bacteria..p__TM7..c__TM7.3..o__CW040..f__F16..g__..s__.3	3	0.309037	0.034
k__Bacteria..p__Bacteroidetes..c__Bacteroidia..o__Bacteroidales..f__..g__..s__.28	3	0.307692	0.027
k__Bacteria..p__Firmicutes..c__Clostridia..o__Clostridiales..f__Ruminococcaceae..g__Ruminococcus..s__flavefaciens.2	3	0.307692	0.02
k__Bacteria..p__Bacteroidetes..c__Bacteroidia..o__Bacteroidales..f__..g__..s__.47	3	0.307692	0.018
k__Bacteria..p__Bacteroidetes..c__Bacteroidia..o__Bacteroidales..f__..g__..s__.52	3	0.307692	0.02
k__Bacteria..p__Chloroflexi..c__Anaerolineae..o__Anaerolineales..f__Anaerolinaceae..g__SHD.231..s__.4	3	0.307692	0.017
k__Bacteria..p__Bacteroidetes..c__Bacteroidia..o__Bacteroidales..f__Prevotellaceae..g__..s__.6	3	0.307692	0.018
k__Bacteria..p__Bacteroidetes..c__Bacteroidia..o__Bacteroidales..f__RF16..g__..s__.3	3	0.307692	0.036
k__Bacteria..p__Verrucomicrobia..c__Verruco.5..o__WCHB1.41..f__WCHB1.25..g__..s__.1	3	0.307692	0.027
k__Bacteria..p__Bacteroidetes..c__Bacteroidia..o__Bacteroidales..f__BS11..g__..s__.29	3	0.307692	0.024
k__Bacteria..p__Firmicutes..c__Clostridia..o__Clostridiales.20	3	0.307692	0.027
k__Bacteria..p__Bacteroidetes..c__Bacteroidia..o__Bacteroidales..f__..g__..s__.86	3	0.307692	0.028
k__Archaea..p__Euryarchaeota..c__Thermoplasmata..o__E2..f__.Methanomassiliicoccaceae...g__vadinCA11..s__.6	3	0.307692	0.021
k__Bacteria..p__Bacteroidetes..c__Bacteroidia..o__Bacteroidales..f__.Paraprevotellaceae...g__CF231..s__.17	3	0.307692	0.029
k__Bacteria..p__Firmicutes..c__Clostridia..o__Clostridiales..f__.Mogibacteriaceae...g__Mogibacterium..s__.4	3	0.307692	0.033
k__Bacteria..p__Bacteroidetes..c__Bacteroidia..o__Bacteroidales..f__..g__..s__.112	3	0.307692	0.019
k__Bacteria..p__Bacteroidetes..c__Bacteroidia..o__Bacteroidales..f__..g__..s__.130	3	0.307692	0.029
k__Bacteria..p__Bacteroidetes..c__Bacteroidia..o__Bacteroidales..f__Prevotellaceae..g__Prevotella..s__.217	3	0.307692	0.028
k__Bacteria..p__Firmicutes..c__Clostridia..o__Clostridiales.39	3	0.307692	0.03
k__Bacteria..p__Bacteroidetes..c__Bacteroidia..o__Bacteroidales..f__BS11..g__..s__.42	3	0.307692	0.024
k__Bacteria..p__Firmicutes..c__Clostridia..o__Clostridiales..f__..g__..s__.120	3	0.307692	0.026
k__Bacteria..p__Bacteroidetes..c__Bacteroidia..o__Bacteroidales..f__..g__..s__.148	3	0.307692	0.024
k__Bacteria..p__Bacteroidetes..c__Bacteroidia..o__Bacteroidales..f__Bacteroidaceae..g__BF311..s__.7	3	0.307692	0.036
k__Bacteria..p__Firmicutes..c__Clostridia..o__Clostridiales..f__Ruminococcaceae..g__..s__.54	3	0.307692	0.032
k__Bacteria..p__Firmicutes..c__Erysipelotrichi..o__Erysipelotrichales..f__Erysipelotrichaceae..g__RFN20..s__.12	3	0.307692	0.022
k__Bacteria..p__Bacteroidetes..c__Bacteroidia..o__Bacteroidales..f__Prevotellaceae..g__Prevotella..s__.233	3	0.307692	0.03
k__Bacteria..p__Firmicutes..c__Clostridia..o__Clostridiales..f__Ruminococcaceae..g__..s__.62	3	0.307692	0.033
k__Bacteria..p__Bacteroidetes..c__Bacteroidia..o__Bacteroidales..f__.Paraprevotellaceae.	3	0.307692	0.024
k__Bacteria..p__Bacteroidetes..c__Bacteroidia..o__Bacteroidales..f__BS11..g__..s__.49	3	0.307692	0.037
k__Bacteria..p__Tenericutes..c__Mollicutes..o__RF39..f__..g__..s__.50	3	0.307692	0.03
k__Bacteria..p__Firmicutes..c__Clostridia..o__Clostridiales..f__Ruminococcaceae..g__..s__.65	3	0.307692	0.027
k__Bacteria..p__Firmicutes..c__Clostridia..o__Clostridiales..f__Veillonellaceae..g__..s__.15	3	0.307692	0.026
k__Bacteria..p__Verrucomicrobia..c__Verruco.5..o__WCHB1.41..f__RFP12..g__..s__.49	3	0.307692	0.027
k__Bacteria..p__Firmicutes..c__Clostridia..o__Clostridiales..f__Ruminococcaceae..g__Ruminococcus..s__.45	3	0.307692	0.032
k__Bacteria..p__Verrucomicrobia..c__Verruco.5..o__WCHB1.41..f__RFP12..g__..s__.50	3	0.307692	0.026
k__Bacteria..p__Firmicutes..c__Clostridia..o__Clostridiales..f__Veillonellaceae..g__..s__.17	3	0.307692	0.026
k__Bacteria..p__Tenericutes..c__Mollicutes..o__RF39..f__..g__..s__.62	3	0.307692	0.031
k__Bacteria..p__Firmicutes..c__Clostridia..o__Clostridiales..f__Ruminococcaceae..g__Oscillospira..s__guilliermondii	3	0.307692	0.021
k__Bacteria..p__Tenericutes..c__Mollicutes..o__Anaeroplasmatales..f__Anaeroplasmataceae..g__..s__.3	3	0.307692	0.023
k__Bacteria..p__Bacteroidetes..c__Bacteroidia..o__Bacteroidales..f__.Paraprevotellaceae...g__CF231..s__.32	3	0.307692	0.026
k__Bacteria..p__Firmicutes..c__Clostridia..o__Clostridiales..f__..g__..s__.175	3	0.307692	0.031
k__Bacteria..p__Lentisphaerae..c__.Lentisphaeria...o__Z20..f__R4.45B..g__..s__.5	3	0.307692	0.025
k__Bacteria..p__Spirochaetes..c__Spirochaetes..o__Spirochaetales..f__Spirochaetaceae..g__Treponema..s__.31	3	0.307692	0.034
k__Bacteria..p__Bacteroidetes..c__Bacteroidia..o__Bacteroidales..f__..g__..s__.206	3	0.307692	0.025
k__Bacteria..p__Bacteroidetes..c__Bacteroidia..o__Bacteroidales..f__.Paraprevotellaceae...g__..s__.29	3	0.307692	0.027
k__Bacteria..p__Bacteroidetes..c__Bacteroidia..o__Bacteroidales..f__Prevotellaceae..g__Prevotella..s__.355	3	0.307692	0.027
k__Bacteria..p__Bacteroidetes..c__Bacteroidia..o__Bacteroidales.10	3	0.307692	0.028
k__Bacteria..p__Bacteroidetes..c__Bacteroidia..o__Bacteroidales..f__.Paraprevotellaceae...g__..s__.34	3	0.307692	0.032
k__Bacteria..p__Verrucomicrobia..c__Verruco.5..o__WCHB1.41..f__RFP12..g__..s__.72	3	0.307692	0.024
k__Bacteria..p__Firmicutes..c__Clostridia..o__Clostridiales..f__Lachnospiraceae..g__Shuttleworthia..s__.8	3	0.307692	0.023
k__Bacteria..p__Bacteroidetes..c__Bacteroidia..o__Bacteroidales..f__Prevotellaceae..g__Prevotella..s__.382	3	0.307692	0.017
k__Bacteria..p__Firmicutes..c__Clostridia..o__Clostridiales..f__.Mogibacteriaceae...g__..s__.37	3	0.307692	0.028
k__Bacteria..p__Firmicutes..c__Clostridia..o__Clostridiales..f__..g__..s__.260	3	0.307692	0.035
k__Bacteria..p__Firmicutes..c__Clostridia..o__Clostridiales..f__..g__..s__.261	3	0.307692	0.032
k__Bacteria..p__Bacteroidetes..c__Bacteroidia..o__Bacteroidales..f__..g__..s__.259	3	0.307692	0.022
k__Bacteria..p__Bacteroidetes..c__Bacteroidia..o__Bacteroidales..f__Prevotellaceae..g__Prevotella..s__.458	3	0.307692	0.015
k__Bacteria..p__Bacteroidetes..c__Bacteroidia..o__Bacteroidales..f__Prevotellaceae..g__Prevotella..s__.468	3	0.307692	0.023
k__Bacteria..p__Bacteroidetes..c__Bacteroidia..o__Bacteroidales..f__Prevotellaceae..g__Prevotella..s__.484	3	0.307692	0.023
k__Bacteria..p__Bacteroidetes..c__Bacteroidia..o__Bacteroidales..f__Prevotellaceae..g__Prevotella..s__.493	3	0.307692	0.026
k__Bacteria..p__Tenericutes..c__Mollicutes..o__RF39..f__..g__..s__.207	3	0.307692	0.03
k__Bacteria..p__Bacteroidetes..c__Bacteroidia..o__Bacteroidales..f__.Paraprevotellaceae...g__YRC22..s__.56	3	0.307692	0.024
k__Bacteria..p__Bacteroidetes..c__Bacteroidia..o__Bacteroidales.26	3	0.307692	0.028
k__Bacteria..p__Firmicutes..c__Clostridia..o__Clostridiales..f__Ruminococcaceae..g__Oscillospira..s__.31	3	0.307692	0.028
k__Bacteria..p__Firmicutes..c__Clostridia..o__Clostridiales..f__Ruminococcaceae..g__Ruminococcus..s__.43	3	0.307506	0.02
k__Bacteria..p__Planctomycetes..c__Planctomycetia..o__Pirellulales..f__Pirellulaceae..g__..s__.3	3	0.303592	0.031
k__Bacteria..p__Lentisphaerae..c__.Lentisphaeria...o__Z20..f__R4.45B..g__..s__.3	3	0.29262	0.031
k__Bacteria..p__Firmicutes..c__Clostridia..o__Clostridiales.23	3	0.291367	0.038
k__Bacteria.14	3	0.290667	0.027
k__Bacteria..p__TM7..c__TM7.3..o__CW040..f__F16..g__..s__.5	3	0.289524	0.034
k__Bacteria..p__Bacteroidetes..c__Bacteroidia..o__Bacteroidales..f__Prevotellaceae..g__Prevotella..s__.191	3	0.282732	0.035
k__Bacteria..p__Cyanobacteria..c__4C0d.2..o__YS2..f__..g__..s__.53	3	0.282068	0.049
k__Bacteria..p__Lentisphaerae..c__.Lentisphaeria...o__Z20..f__R4.45B..g__..s__.9	3	0.279366	0.023
k__Bacteria..p__Firmicutes..c__Clostridia..o__Clostridiales..f__Ruminococcaceae.18	3	0.272614	0.048
k__Bacteria..p__Firmicutes..c__Clostridia..o__Clostridiales..f__Christensenellaceae..g__..s__.5	3	0.27207	0.029
k__Bacteria..p__Tenericutes..c__RF3..o__ML615J.28..f__..g__..s__.3	3	0.272016	0.031
k__Bacteria..p__Bacteroidetes..c__Bacteroidia..o__Bacteroidales..f__Prevotellaceae..g__Prevotella..s__.353	3	0.271137	0.04
k__Bacteria..p__Firmicutes..c__Clostridia..o__Clostridiales..f__Ruminococcaceae..g__Ruminococcus..s__.39	3	0.268818	0.036
k__Bacteria..p__Bacteroidetes..c__Bacteroidia..o__Bacteroidales..f__..g__..s__.136	3	0.267802	0.027
k__Bacteria..p__Bacteroidetes..c__Bacteroidia..o__Bacteroidales..f__..g__..s__.254	3	0.265362	0.034
k__Bacteria..p__Bacteroidetes..c__Bacteroidia..o__Bacteroidales..f__..g__..s__.158	3	0.262323	0.041
k__Bacteria..p__Bacteroidetes..c__Bacteroidia..o__Bacteroidales..f__Prevotellaceae..g__Prevotella..s__.348	3	0.256839	0.037
